# Supplementary material for: Expanding and Enhancing Neural Network-Based QM-AI Models for the Accurate Prediction of Halogen‑π Interaction Energies in Protein Contexts
Source: J Chem Inf Model. 2026 Apr 14;66(8):4409–26. doi: 10.1021/acs.jcim.5c03249 (PMC13126628; doi:10.1021/acs.jcim.5c03249)
Supplement: Supplementary file 2 [file ci5c03249_si_002.xlsx]

## Sheet: Phenol Random Test Set
	Initial Model					Enhanced Model
	File_name	Caclulated_Energy	Predicted_Energy	Difference		Predicted_Energy	Difference
	random_geometry_Br_00000	1.93647	1.74327	0.193201		0.593185	1.34329
	random_geometry_Br_00001	-1.92711	-1.838	-0.0891126		-2.10352	0.176414
	random_geometry_Br_00002	-3.2857	-3.30155	0.0158535		-3.34935	0.0636528
	random_geometry_Br_00003	-2.09408	-2.05662	-0.0374616		-2.1851	0.0910236
	random_geometry_Br_00004	-1.58428	-1.7619	0.177618		-1.63921	0.0549312
	random_geometry_Br_00005	-2.81317	-2.81717	0.00399928		-2.8089	-0.0042748
	random_geometry_Br_00006	-0.378341	-0.393105	0.0147641		-0.334972	-0.0433686
	random_geometry_Br_00007	-2.15404	-2.05798	-0.096066		-1.45096	-0.703084
	random_geometry_Br_00008	-0.877482	-0.867719	-0.00976233		-0.906347	0.0288655
	random_geometry_Br_00009	-1.70578	-1.49941	-0.206371		-1.55558	-0.150201
	random_geometry_Br_00010	-9.78682	-9.56545	-0.221371		-9.42709	-0.359727
	random_geometry_Br_00011	-2.42822	-2.23091	-0.197302		-2.42542	-0.00280098
	random_geometry_Br_00012	-1.15105	-1.23939	0.0883393		-1.1584	0.00734527
	random_geometry_Br_00013	-3.75736	-3.63918	-0.118178		-3.76168	0.00431918
	random_geometry_Br_00014	-1.68539	-1.78583	0.100439		-1.70195	0.0165563
	random_geometry_Br_00015	4.10468	4.61067	-0.505991		5.34419	-1.23951
	random_geometry_Br_00016	-5.03182	-5.59652	0.564707		-5.43416	0.402345
	random_geometry_Br_00017	-0.426864	-0.494559	0.0676945		-0.431358	0.00449413
	random_geometry_Br_00018	-0.839197	-0.868331	0.0291339		-0.841583	0.00238594
	random_geometry_Br_00019	-5.7095	-4.90446	-0.805035		-5.58977	-0.119727
	random_geometry_Br_00020	-4.64919	-4.83981	0.190625		-4.76802	0.118832
	random_geometry_Br_00021	-2.01403	-1.75505	-0.258985		-1.97557	-0.0384652
	random_geometry_Br_00022	-0.545829	-0.444982	-0.100847		-0.434619	-0.11121
	random_geometry_Br_00023	-4.63188	-4.68362	0.0517376		-4.69745	0.0655654
	random_geometry_Br_00024	-0.538417	-0.536616	-0.00180089		-0.601208	0.0627907
	random_geometry_Br_00025	-8.42783	-8.12062	-0.307209		-8.82723	0.399406
	random_geometry_Br_00026	-13.094	-12.4744	-0.61964		-13.2384	0.144393
	random_geometry_Br_00027	-6.3827	-6.25137	-0.131331		-6.27527	-0.107426
	random_geometry_Br_00028	-1.91021	-1.80796	-0.102248		-1.84617	-0.0640331
	random_geometry_Br_00029	-4.2196	-4.15358	-0.0660205		-4.23196	0.012363
	random_geometry_Br_00030	-3.65304	-3.40399	-0.249047		-3.53041	-0.122633
	random_geometry_Br_00031	-1.5583	-1.64926	0.0909648		-1.50248	-0.0558232
	random_geometry_Br_00032	-1.56953	-1.56413	-0.00540068		-1.40187	-0.167661
	random_geometry_Br_00033	-6.83773	-7.0169	0.179169		-7.26254	0.424808
	random_geometry_Br_00034	-4.10263	-4.11975	0.0171135		-4.07335	-0.0292856
	random_geometry_Br_00035	-0.406787	-0.423136	0.0163499		-0.273125	-0.133662
	random_geometry_Br_00036	-0.511537	-0.48254	-0.0289969		-0.518612	0.00707489
	random_geometry_Br_00037	-6.59391	-5.56994	-1.02397		-7.10167	0.507763
	random_geometry_Br_00038	-7.63308	-6.35575	-1.27734		-7.84075	0.207664
	random_geometry_Br_00039	-5.79647	-5.94494	0.148469		-5.99996	0.203489
	random_geometry_Br_00040	-5.78304	-5.78308	4.21476e-05		-5.64638	-0.136656
	random_geometry_Br_00041	-5.18191	-5.11405	-0.0678607		-5.07111	-0.110797
	random_geometry_Br_00042	-1.03749	-1.0117	-0.0257927		-0.982564	-0.0549257
	random_geometry_Br_00043	-12.0101	-11.0875	-0.922595		-11.2069	-0.803175
	random_geometry_Br_00044	-5.49602	-5.78043	0.284405		-5.54508	0.0490622
	random_geometry_Br_00045	-9.04984	-8.64624	-0.403597		-8.70608	-0.343759
	random_geometry_Br_00046	-2.08299	-2.15727	0.0742791		-2.0712	-0.0117932
	random_geometry_Br_00047	-3.32756	-3.48092	0.153363		-3.26641	-0.0611466
	random_geometry_Br_00048	-3.60272	-3.33715	-0.26557		-3.37983	-0.222894
	random_geometry_Br_00049	-4.51632	-4.50472	-0.0115967		-4.67896	0.162642
	random_geometry_Br_00050	-3.47475	-3.41919	-0.055553		-3.57919	0.104446
	random_geometry_Br_00051	-1.0382	-1.01979	-0.0184094		-1.09351	0.0553147
	random_geometry_Br_00052	-4.23333	-4.08538	-0.147947		-4.32736	0.0940342
	random_geometry_Br_00054	-0.883332	-0.829253	-0.0540791		-0.861709	-0.021623
	random_geometry_Br_00055	-2.91805	-2.85348	-0.0645648		-3.02077	0.102717
	random_geometry_Br_00056	-1.23953	-1.32141	0.081882		-1.29952	0.0599974
	random_geometry_Br_00057	-4.16572	-4.26098	0.0952579		-4.17498	0.00926123
	random_geometry_Br_00058	-0.602518	-0.531336	-0.0711821		-0.633141	0.0306233
	random_geometry_Br_00059	-2.40454	-2.2062	-0.198332		-2.28697	-0.117561
	random_geometry_Br_00061	-1.413	-1.30835	-0.104651		-1.29789	-0.11511
	random_geometry_Br_00062	-0.497456	-0.400898	-0.0965583		-0.39631	-0.101146
	random_geometry_Br_00063	-2.86452	-2.90902	0.0444951		-3.18462	0.320102
	random_geometry_Br_00064	-4.86354	-4.86428	0.00074249		-4.95895	0.0954118
	random_geometry_Br_00065	-1.09652	-1.0531	-0.0434255		-1.10246	0.00593976
	random_geometry_Br_00066	-2.36513	-2.38446	0.0193278		-2.4567	0.0915667
	random_geometry_Br_00067	-0.970637	-0.904743	-0.0658941		-0.905139	-0.0654976
	random_geometry_Br_00068	-7.58782	-7.15419	-0.433629		-7.06912	-0.518695
	random_geometry_Br_00069	-6.07992	-6.00813	-0.0717876		-6.03277	-0.0471432
	random_geometry_Br_00070	-0.859277	-0.850445	-0.00883212		-0.849298	-0.00997879
	random_geometry_Br_00071	-6.44672	-6.58533	0.138606		-6.64944	0.202713
	random_geometry_Br_00072	-1.54856	-1.79956	0.250995		-1.85763	0.309072
	random_geometry_Br_00073	-0.963621	-1.08486	0.121236		-0.813632	-0.149988
	random_geometry_Br_00074	-3.32629	-3.29807	-0.0282157		-3.4702	0.143913
	random_geometry_Br_00076	-3.73853	-3.7403	0.0017715		-3.57386	-0.164674
	random_geometry_Br_00077	-3.15699	-3.16299	0.00600127		-3.12789	-0.029104
	random_geometry_Br_00078	-3.79923	-2.86826	-0.930977		-4.36363	0.564399
	random_geometry_Br_00079	-2.36766	-2.29133	-0.0763256		-2.29586	-0.0717952
	random_geometry_Br_00080	-1.76568	-1.66264	-0.103047		-1.6897	-0.0759858
	random_geometry_Br_00081	-1.23747	-1.1778	-0.0596744		-1.01224	-0.225228
	random_geometry_Br_00082	-1.35234	-1.48788	0.135532		-1.49575	0.143403
	random_geometry_Br_00083	-0.856678	-0.828189	-0.0284886		-0.96682	0.110142
	random_geometry_Br_00084	-7.36935	-7.31323	-0.0561158		-8.55046	1.18111
	random_geometry_Br_00085	-3.38163	-3.40158	0.0199429		-3.44766	0.0660209
	random_geometry_Br_00086	-4.57963	-5.04573	0.466107		-4.88069	0.301061
	random_geometry_Br_00087	-6.37287	-6.5779	0.205032		-6.48503	0.11216
	random_geometry_Br_00088	-5.75285	-5.37362	-0.379236		-5.40489	-0.347966
	random_geometry_Br_00089	-2.6945	-2.56953	-0.124976		-2.77369	0.0791827
	random_geometry_Br_00090	-3.61245	-3.37011	-0.242346		-3.95451	0.342055
	random_geometry_Br_00091	-2.43395	-2.44764	0.0136822		-2.40668	-0.0272758
	random_geometry_Br_00092	-4.45442	-4.42047	-0.0339537		-4.49392	0.0395026
	random_geometry_Br_00093	-0.558122	-0.518268	-0.0398546		-0.470639	-0.0874837
	random_geometry_Br_00094	-2.03966	-2.22398	0.184324		-1.93776	-0.101901
	random_geometry_Br_00095	-1.26711	-1.36768	0.10057		-1.21168	-0.0554261
	random_geometry_Br_00096	-5.17689	-5.08166	-0.0952295		-5.10024	-0.0766472
	random_geometry_Br_00097	-7.99667	-8.08549	0.0888159		-8.2859	0.289231
	random_geometry_Br_00098	-3.45056	-4.12158	0.671023		-3.91355	0.462987
	random_geometry_Br_00099	-2.71964	-2.80269	0.0830559		-2.71901	-0.000624924
	random_geometry_Br_00100	-6.34401	-6.12281	-0.221199		-6.16916	-0.174855
	random_geometry_Br_00101	-1.4022	-1.39124	-0.0109624		-1.10359	-0.298612
	random_geometry_Br_00102	-8.66738	-8.57615	-0.0912282		-8.80741	0.140027
	random_geometry_Br_00103	-6.64808	-7.59306	0.944979		-7.13917	0.491092
	random_geometry_Br_00104	-3.4968	-3.68983	0.193033		-3.68966	0.192866
	random_geometry_Br_00105	-2.27115	-2.31271	0.041562		-2.35614	0.0849924
	random_geometry_Br_00106	-2.83711	-2.6978	-0.139318		-2.65502	-0.182094
	random_geometry_Br_00107	-1.82523	-1.81211	-0.0131191		-1.70181	-0.123414
	random_geometry_Br_00108	-0.666602	-0.71405	0.0474478		-0.616391	-0.0502111
	random_geometry_Br_00109	-1.27302	-1.23411	-0.0389081		-1.15077	-0.122251
	random_geometry_Br_00110	-4.50119	-4.37416	-0.127026		-4.76863	0.267445
	random_geometry_Br_00111	-0.266849	-0.295718	0.0288689		-0.268193	0.00134414
	random_geometry_Br_00112	-1.27278	-1.26085	-0.0119275		-1.23272	-0.0400534
	random_geometry_Br_00113	-5.87905	-5.97165	0.0925988		-6.01733	0.138276
	random_geometry_Br_00114	-5.5198	-5.02764	-0.492159		-5.61771	0.0979172
	random_geometry_Br_00115	-2.90993	-2.86774	-0.0421976		-3.01746	0.107529
	random_geometry_Br_00116	-3.83795	-4.01896	0.181012		-4.01959	0.181642
	random_geometry_Br_00117	-0.125199	1.6631	-1.7883		1.23042	-1.35562
	random_geometry_Br_00118	-4.74798	-4.2633	-0.484677		-4.2597	-0.488275
	random_geometry_Br_00119	-1.17936	-1.4153	0.23594		-1.23545	0.0560895
	random_geometry_Br_00120	-3.69446	-3.56426	-0.130205		-3.59643	-0.0980349
	random_geometry_Br_00121	-6.69568	-6.66458	-0.0310965		-6.8225	0.126825
	random_geometry_Br_00122	-7.13965	-6.92704	-0.212608		-7.21467	0.0750286
	random_geometry_Br_00123	-2.04789	-2.0727	0.0248119		-2.29564	0.247754
	random_geometry_Br_00124	-2.62223	-2.66617	0.0439457		-2.74112	0.118889
	random_geometry_Br_00125	-2.74097	-3.17843	0.437458		-2.57226	-0.168709
	random_geometry_Br_00126	-2.88676	-2.74609	-0.140676		-3.03655	0.149785
	random_geometry_Br_00127	-7.26061	-7.39855	0.137943		-7.48795	0.227341
	random_geometry_Br_00128	-0.619183	-0.568646	-0.0505371		-0.628212	0.00902922
	random_geometry_Br_00129	-6.21689	-5.85202	-0.364868		-6.01922	-0.19766
	random_geometry_Br_00130	-1.97631	-2.02404	0.0477273		-1.96763	-0.00868154
	random_geometry_Br_00131	-7.30993	-7.2679	-0.0420385		-7.33179	0.0218538
	random_geometry_Br_00132	-9.27899	-9.03056	-0.248432		-9.18216	-0.0968332
	random_geometry_Br_00133	-3.85999	-3.83245	-0.0275399		-3.7929	-0.0670931
	random_geometry_Br_00134	-1.89045	-1.86007	-0.0303758		-1.99602	0.105571
	random_geometry_Br_00135	-11.1932	-9.07338	-2.11981		-10.4386	-0.754632
	random_geometry_Br_00136	-6.55725	-6.42903	-0.128223		-6.41693	-0.140316
	random_geometry_Br_00137	-7.44055	-8.77703	1.33648		-8.16285	0.722297
	random_geometry_Br_00138	-1.38424	-1.27613	-0.108112		-1.42043	0.0361835
	random_geometry_Br_00139	-4.23717	-4.16509	-0.0720816		-4.48107	0.243897
	random_geometry_Br_00140	-8.87912	-8.94614	0.0670138		-8.31347	-0.565649
	random_geometry_Br_00141	-5.01571	-5.13027	0.114563		-5.40139	0.385678
	random_geometry_Br_00142	-7.11994	-7.1804	0.0604589		-7.14979	0.0298569
	random_geometry_Br_00143	-8.11222	-8.45168	0.339468		-8.83727	0.725058
	random_geometry_Br_00144	-1.86866	-1.8859	0.017238		-1.83713	-0.0315311
	random_geometry_Br_00145	-3.66093	-3.79668	0.135756		-3.73038	0.0694496
	random_geometry_Br_00146	-11.0797	-10.2396	-0.840089		-10.5941	-0.485601
	random_geometry_Br_00147	-0.404766	-0.468169	0.0634038		-0.441892	0.0371265
	random_geometry_Br_00148	-7.39367	-7.13578	-0.257895		-7.38496	-0.00871045
	random_geometry_Br_00149	-1.3407	-1.31014	-0.0305559		-1.35665	0.0159497
	random_geometry_Br_00150	-5.1374	-5.39353	0.256135		-5.6394	0.502004
	random_geometry_Br_00151	-9.94083	-10.0316	0.0907383		-9.91794	-0.0228872
	random_geometry_Br_00152	-2.46625	-2.37425	-0.0920077		-2.2895	-0.176756
	random_geometry_Br_00153	-3.72082	-3.55307	-0.167748		-3.51039	-0.210436
	random_geometry_Br_00154	-7.84101	-7.24579	-0.59522		-7.19313	-0.647886
	random_geometry_Br_00155	-1.56206	-1.60271	0.0406495		-1.50503	-0.0570256
	random_geometry_Br_00156	-6.40283	-6.66645	0.263617		-6.19065	-0.212182
	random_geometry_Br_00157	-2.15427	-2.13519	-0.0190884		-2.07323	-0.0810427
	random_geometry_Br_00158	-7.81484	-7.86846	0.0536176		-7.96696	0.152119
	random_geometry_Br_00160	-6.74267	-6.78374	0.041075		-6.32938	-0.413286
	random_geometry_Br_00161	-1.14571	-1.09989	-0.0458263		-1.17403	0.0283208
	random_geometry_Br_00162	-4.49715	-4.36149	-0.135667		-4.20198	-0.295174
	random_geometry_Br_00163	-7.658	-7.27871	-0.379294		-6.59121	-1.06679
	random_geometry_Br_00164	-3.34404	-3.30778	-0.0362646		-3.29156	-0.0524801
	random_geometry_Br_00165	-0.603397	-0.632003	0.0286059		-0.712863	0.109466
	random_geometry_Br_00167	-0.329394	-0.405011	0.0756169		-0.55609	0.226696
	random_geometry_Br_00168	-7.46615	-6.81892	-0.64723		-7.29264	-0.173504
	random_geometry_Br_00169	-2.3324	-3.21491	0.882512		-2.92621	0.59381
	random_geometry_Br_00170	-0.456514	-0.450625	-0.00588974		-0.406966	-0.0495485
	random_geometry_Br_00171	-1.91061	-1.87977	-0.030841		-2.05874	0.148133
	random_geometry_Br_00172	-10.8469	-10.621	-0.225868		-10.4182	-0.428721
	random_geometry_Br_00174	-0.5874	-0.691824	0.104424		-0.670262	0.0828622
	random_geometry_Br_00175	-6.26493	-5.36318	-0.901752		-5.98768	-0.277247
	random_geometry_Br_00176	-3.49312	-3.50404	0.0109284		-3.24995	-0.243161
	random_geometry_Br_00177	-5.29413	-5.26526	-0.0288732		-5.43555	0.141419
	random_geometry_Br_00178	-1.47928	-1.45491	-0.0243637		-1.35879	-0.120491
	random_geometry_Br_00179	-1.2153	-1.19831	-0.0169923		-1.06292	-0.152382
	random_geometry_Br_00180	-3.22952	-3.33404	0.104519		-3.00184	-0.227673
	random_geometry_Br_00181	-3.19063	-3.18601	-0.00462288		-3.02634	-0.164292
	random_geometry_Br_00182	-0.839141	-0.807592	-0.0315495		-0.857375	0.0182344
	random_geometry_Br_00183	-2.53409	-3.18545	0.651362		-2.80628	0.272187
	random_geometry_Br_00184	-12.5883	-10.1996	-2.38866		-12.5494	-0.0388495
	random_geometry_Br_00185	-7.79044	-7.75214	-0.0383044		-7.42277	-0.367673
	random_geometry_Br_00186	-6.51603	-6.33044	-0.185586		-6.77003	0.254003
	random_geometry_Br_00187	-1.95223	-1.94411	-0.00812369		-1.72674	-0.22549
	random_geometry_Br_00188	-7.43389	-7.20002	-0.233877		-6.66959	-0.764302
	random_geometry_Br_00189	-0.973274	-0.97028	-0.00299415		-1.01881	0.0455399
	random_geometry_Br_00190	-10.5786	-8.10277	-2.47581		-12.89	2.31142
	random_geometry_Br_00191	-6.72679	-6.79269	0.065901		-6.42352	-0.303266
	random_geometry_Br_00192	-0.847259	-0.883472	0.0362132		-0.904468	0.0572085
	random_geometry_Br_00193	-1.88488	-1.73563	-0.149257		-1.89464	0.00975447
	random_geometry_Br_00194	-2.24319	-2.10357	-0.139619		-2.21739	-0.0258015
	random_geometry_Br_00195	-9.30375	-9.29702	-0.00673034		-9.30909	0.00533937
	random_geometry_Br_00196	-2.01905	-1.70478	-0.314267		-1.93823	-0.080819
	random_geometry_Br_00197	-0.155881	-0.159088	0.00320666		-0.168837	0.0129554
	random_geometry_Br_00198	-0.903724	-0.871206	-0.0325176		-0.942504	0.0387805
	random_geometry_Br_00199	-5.51924	-5.45233	-0.0669128		-5.52219	0.00294961
	random_geometry_Br_00200	-1.67086	-1.6194	-0.0514612		-1.7746	0.103739
	random_geometry_Br_00201	-2.01235	-1.79623	-0.216127		-2.07712	0.0647629
	random_geometry_Br_00202	-5.40833	-5.43837	0.0300385		-5.38267	-0.0256576
	random_geometry_Br_00203	-2.34521	-2.3343	-0.0109177		-2.4522	0.106986
	random_geometry_Br_00205	-0.820178	-0.735754	-0.084424		-0.894366	0.0741882
	random_geometry_Br_00206	-6.12524	-5.23688	-0.888363		-5.53158	-0.593666
	random_geometry_Br_00207	-3.12064	-3.13042	0.00978021		-3.00252	-0.118124
	random_geometry_Br_00208	-8.8211	-8.54852	-0.272576		-8.77463	-0.0464653
	random_geometry_Br_00209	-0.549762	-0.475095	-0.074667		-0.509363	-0.0403991
	random_geometry_Br_00211	-1.41073	-1.45417	0.0434393		-1.43801	0.0272815
	random_geometry_Br_00212	-9.67061	-9.64195	-0.0286581		-9.60091	-0.0696966
	random_geometry_Br_00213	-1.29969	-1.2168	-0.0828876		-1.16557	-0.134112
	random_geometry_Br_00214	-1.01239	-1.03527	0.0228744		-1.04011	0.0277144
	random_geometry_Br_00215	-9.7218	-8.11129	-1.61051		-9.55132	-0.170483
	random_geometry_Br_00216	-1.28148	-1.19006	-0.0914185		-1.51482	0.233344
	random_geometry_Br_00217	-3.52948	-3.45199	-0.0774876		-3.46466	-0.0648149
	random_geometry_Br_00218	-4.25337	-4.05875	-0.194626		-4.04139	-0.211982
	random_geometry_Br_00219	-1.69652	-1.66947	-0.0270463		-1.64811	-0.0484046
	random_geometry_Br_00220	-1.26584	-1.21058	-0.0552652		-1.45923	0.193389
	random_geometry_Br_00221	-4.94664	-4.92169	-0.0249493		-5.1325	0.185856
	random_geometry_Br_00222	-4.63907	-4.56221	-0.0768684		-4.87994	0.240864
	random_geometry_Br_00223	-5.47557	-5.54455	0.0689763		-5.64108	0.165511
	random_geometry_Br_00224	-0.459862	-0.410028	-0.0498332		-0.35902	-0.100842
	random_geometry_Br_00225	-8.23139	-7.55996	-0.671428		-7.90932	-0.322068
	random_geometry_Br_00227	-4.87496	-4.86372	-0.0112352		-4.58843	-0.286524
	random_geometry_Br_00228	-9.39882	-9.72341	0.324594		-9.54235	0.143532
	random_geometry_Br_00229	-1.92895	-2.01664	0.0876914		-2.02323	0.0942782
	random_geometry_Br_00231	-4.2099	-4.19472	-0.0151752		-4.24465	0.0347516
	random_geometry_Br_00232	-2.62999	-2.47938	-0.150606		-2.78137	0.151376
	random_geometry_Br_00233	-8.44103	-8.52457	0.0835333		-8.44213	0.00109961
	random_geometry_Br_00234	-3.03988	-3.12662	0.0867384		-3.08387	0.0439916
	random_geometry_Br_00235	-1.55176	-1.52185	-0.0299158		-1.5591	0.00733821
	random_geometry_Br_00236	-5.60321	-5.23031	-0.372897		-5.29766	-0.30555
	random_geometry_Br_00237	-4.56326	-4.44589	-0.117368		-4.66113	0.0978765
	random_geometry_Br_00239	-7.57533	-7.57774	0.00241609		-7.47163	-0.103701
	random_geometry_Br_00240	-15.9273	-14.6009	-1.32638		-15.3124	-0.614938
	random_geometry_Br_00241	-5.94945	-6.02724	0.0777938		-6.20305	0.253601
	random_geometry_Br_00243	0.200849	-0.0156724	0.216522		1.05638	-0.855527
	random_geometry_Br_00244	-6.06571	-6.04376	-0.0219443		-5.96781	-0.0979001
	random_geometry_Br_00245	-6.39219	-6.43122	0.039026		-6.57538	0.183189
	random_geometry_Br_00246	-7.55701	-7.46744	-0.0895705		-7.72985	0.172843
	random_geometry_Br_00247	-0.871198	-0.922256	0.051058		-0.987045	0.115847
	random_geometry_Br_00248	-1.2054	-0.994267	-0.211136		-1.19604	-0.00935791
	random_geometry_Br_00249	-2.52651	-2.40246	-0.124048		-2.34529	-0.181215
	random_geometry_Br_00250	-1.94107	-2.00204	0.0609651		-2.10216	0.161093
	random_geometry_Br_00251	-9.61722	-9.40417	-0.213047		-9.84264	0.225423
	random_geometry_Br_00252	-8.0918	-8.6854	0.593604		-8.30982	0.21802
	random_geometry_Br_00253	-2.14766	-2.2567	0.10904		-2.47932	0.331657
	random_geometry_Br_00254	-4.98698	-5.12166	0.134682		-5.00819	0.0212168
	random_geometry_Br_00255	-2.70249	-2.79764	0.0951442		-2.819	0.116507
	random_geometry_Br_00257	-1.30323	-1.5492	0.245963		-1.60595	0.302719
	random_geometry_Br_00258	-0.817959	-0.915157	0.097198		-0.815891	-0.00206784
	random_geometry_Br_00259	-5.57586	-5.04437	-0.531488		-6.12478	0.548927
	random_geometry_Br_00260	-1.8318	-1.52341	-0.308394		-1.85926	0.0274654
	random_geometry_Br_00262	-3.02718	-3.05481	0.0276246		-3.00631	-0.0208748
	random_geometry_Br_00264	-4.39962	-4.75157	0.351953		-4.28466	-0.11496
	random_geometry_Br_00265	-2.43359	-2.63137	0.197788		-2.75207	0.318481
	random_geometry_Br_00266	-4.98507	-6.40212	1.41705		-6.49092	1.50585
	random_geometry_Br_00267	-12.4299	-12.1288	-0.301078		-10.9975	-1.43242
	random_geometry_Br_00268	-8.25266	-8.4338	0.181149		-8.51398	0.261324
	random_geometry_Br_00269	-2.96289	-3.03173	0.0688381		-3.01319	0.0502984
	random_geometry_Br_00270	-4.07413	-4.19897	0.124834		-3.96074	-0.113392
	random_geometry_Br_00271	-5.52844	-5.83541	0.306978		-5.42228	-0.106155
	random_geometry_Br_00272	-3.2991	-3.33157	0.0324772		-3.30965	0.0105544
	random_geometry_Br_00273	-5.17036	-5.27984	0.109483		-5.09626	-0.0740985
	random_geometry_Br_00274	-2.03158	-1.9017	-0.129887		-1.80727	-0.224312
	random_geometry_Br_00275	-4.14869	-3.98688	-0.161816		-3.90133	-0.247364
	random_geometry_Br_00276	-3.2024	-3.22256	0.0201632		-3.11431	-0.0880898
	random_geometry_Br_00277	2.18333	0.811314	1.37201		2.15326	0.0300625
	random_geometry_Br_00278	-4.70409	-5.06115	0.357061		-5.17663	0.472541
	random_geometry_Br_00279	-1.57028	-1.65539	0.085112		-1.08794	-0.482336
	random_geometry_Br_00280	-3.38828	-3.7556	0.367314		-3.23169	-0.156598
	random_geometry_Br_00281	-0.55097	-0.696959	0.145989		-0.635183	0.0842126
	random_geometry_Br_00282	-1.34542	-1.28879	-0.0566375		-1.39143	0.0460096
	random_geometry_Br_00283	-2.39974	-3.28272	0.882982		-4.38446	1.98473
	random_geometry_Br_00284	-3.81115	-3.88197	0.070818		-4.13496	0.323812
	random_geometry_Br_00285	-0.985998	-1.02522	0.0392196		-1.01056	0.0245628
	random_geometry_Br_00286	-1.4087	-1.39241	-0.0162886		-1.44855	0.0398463
	random_geometry_Br_00287	-2.42102	-2.30739	-0.113636		-2.60679	0.185768
	random_geometry_Br_00288	-4.02523	-4.06442	0.0391946		-4.0987	0.0734716
	random_geometry_Br_00289	-2.77639	-2.55532	-0.221067		-2.77524	-0.00114781
	random_geometry_Br_00290	-10.2879	-8.80742	-1.4805		-9.64523	-0.64269
	random_geometry_Br_00291	-5.39518	-5.31338	-0.0818021		-5.4303	0.0351169
	random_geometry_Br_00292	-2.68673	-2.72694	0.0402051		-2.71081	0.0240804
	random_geometry_Br_00293	-11.0014	-11.4288	0.427455		-11.4592	0.457884
	random_geometry_Br_00294	-2.60939	-2.37625	-0.233138		-2.47228	-0.137112
	random_geometry_Br_00295	-7.16642	-6.87346	-0.292954		-5.92972	-1.2367
	random_geometry_Br_00296	-4.48513	-4.47478	-0.0103473		-4.31188	-0.173243
	random_geometry_Br_00297	-1.94066	-1.88151	-0.0591438		-1.91266	-0.0279999
	random_geometry_Br_00298	-0.880452	-0.962086	0.081634		-0.914621	0.0341685
	random_geometry_Br_00299	-2.95103	-2.76544	-0.18559		-2.97107	0.0200329
	random_geometry_Br_00300	-4.66438	-4.49411	-0.170279		-4.80834	0.143957
	random_geometry_Br_00301	-5.18399	-4.94836	-0.235632		-4.63506	-0.54894
	random_geometry_Br_00302	-0.975833	-1.00496	0.0291299		-0.983038	0.00720433
	random_geometry_Br_00303	-1.20368	-1.13058	-0.0731038		-1.1277	-0.0759814
	random_geometry_Br_00304	4.8758	5.04242	-0.16662		5.62523	-0.749429
	random_geometry_Br_00305	-3.84703	-4.24399	0.396957		-4.03534	0.188305
	random_geometry_Br_00306	-3.66096	-3.86339	0.20243		-4.03134	0.370381
	random_geometry_Br_00307	-1.31178	-1.29577	-0.0160139		-1.30604	-0.00574136
	random_geometry_Br_00308	-4.18134	-4.11365	-0.0676936		-3.82168	-0.35966
	random_geometry_Br_00309	-2.44113	-2.88902	0.44789		-2.61631	0.175171
	random_geometry_Br_00310	-2.45739	-2.40361	-0.0537796		-2.42218	-0.0352087
	random_geometry_Br_00311	-1.89155	-2.06931	0.177761		-2.02748	0.135933
	random_geometry_Br_00312	-5.22899	-5.06095	-0.168047		-4.64645	-0.582549
	random_geometry_Br_00313	-7.83671	-7.55223	-0.284485		-7.8558	0.0190885
	random_geometry_Br_00314	-0.239621	-0.274576	0.0349551		-0.256557	0.016936
	random_geometry_Br_00315	-4.37609	-4.49597	0.11988		-4.35662	-0.0194728
	random_geometry_Br_00317	-4.82413	-5.50597	0.68184		-4.98966	0.165534
	random_geometry_Br_00318	-1.26022	-1.20658	-0.0536405		-1.11344	-0.146779
	random_geometry_Br_00319	-1.75374	-1.5224	-0.231344		-1.97598	0.222237
	random_geometry_Br_00320	-3.19203	-3.14653	-0.0455		-3.14157	-0.0504541
	random_geometry_Br_00322	-1.88343	-1.94709	0.0636607		-1.88007	-0.00335592
	random_geometry_Br_00323	-4.38327	-4.13856	-0.244708		-4.82216	0.438891
	random_geometry_Br_00324	-7.69145	-7.75351	0.0620546		-8.52211	0.830656
	random_geometry_Br_00325	-6.44406	-6.45765	0.0135942		-6.22942	-0.214639
	random_geometry_Br_00326	-2.80096	-2.79836	-0.00259862		-2.89197	0.0910129
	random_geometry_Br_00327	-0.971782	-1.04173	0.0699433		-1.03655	0.0647685
	random_geometry_Br_00328	-10.1876	-9.65265	-0.534936		-10.3348	0.147247
	random_geometry_Br_00329	-11.6722	-11.556	-0.116214		-10.8459	-0.826313
	random_geometry_Br_00330	-1.76653	-1.79169	0.0251575		-1.9259	0.15937
	random_geometry_Br_00331	-1.59379	-1.71667	0.122878		-1.41657	-0.177216
	random_geometry_Br_00332	-1.25008	-1.1413	-0.108771		-1.16292	-0.0871523
	random_geometry_Br_00333	-0.926445	-0.926774	0.000329068		-0.854394	-0.0720512
	random_geometry_Br_00334	-5.18961	-5.07854	-0.111073		-5.17694	-0.0126717
	random_geometry_Br_00335	-5.27152	-5.27253	0.00101115		-5.34197	0.0704458
	random_geometry_Br_00336	-0.765604	-0.801295	0.0356908		-0.862219	0.0966149
	random_geometry_Br_00337	-1.46676	-1.49352	0.0267596		-1.28968	-0.177078
	random_geometry_Br_00338	-1.63525	-1.6914	0.0561496		-1.63046	-0.00479279
	random_geometry_Br_00339	-0.906096	-0.878914	-0.0271815		-0.812632	-0.093464
	random_geometry_Br_00340	-0.710655	-0.728178	0.017523		-0.732506	0.0218513
	random_geometry_Br_00341	-4.10388	-4.12413	0.0202535		-4.28708	0.183197
	random_geometry_Br_00342	-1.62547	-1.38115	-0.244319		-1.34053	-0.284942
	random_geometry_Br_00343	-5.14166	-5.31353	0.171872		-5.24772	0.10606
	random_geometry_Br_00344	-0.71107	-0.697088	-0.0139828		-0.779461	0.0683906
	random_geometry_Br_00345	-2.28717	-2.16848	-0.118688		-2.49529	0.208123
	random_geometry_Br_00346	-1.83584	-1.92035	0.0845066		-1.88951	0.0536698
	random_geometry_Br_00347	-0.682939	-0.706281	0.0233419		-0.685151	0.0022116
	random_geometry_Br_00350	-3.82956	-3.34428	-0.48528		-3.52236	-0.3072
	random_geometry_Br_00351	-0.953647	-0.976652	0.0230046		-0.794169	-0.159478
	random_geometry_Br_00352	-0.267217	-0.32477	0.0575535		-0.256643	-0.0105739
	random_geometry_Br_00353	-3.63738	-3.78999	0.152608		-3.72928	0.0919022
	random_geometry_Br_00354	-7.37737	-7.26296	-0.11441		-6.94245	-0.434926
	random_geometry_Br_00355	-0.632865	-0.762516	0.129652		-0.63065	-0.00221424
	random_geometry_Br_00356	-1.83855	-1.73985	-0.0986993		-1.93141	0.0928625
	random_geometry_Br_00357	-10.6399	-10.6685	0.0286272		-11.797	1.15717
	random_geometry_Br_00358	-4.82424	-4.57011	-0.254136		-4.56628	-0.257964
	random_geometry_Br_00359	-5.91157	-5.54037	-0.371198		-5.99204	0.0804704
	random_geometry_Br_00360	-2.56051	-2.6324	0.0718916		-2.63409	0.0735808
	random_geometry_Br_00361	-5.24902	-5.25668	0.00765162		-5.60068	0.351659
	random_geometry_Br_00362	-1.73836	-1.74997	0.0116081		-1.77602	0.0376646
	random_geometry_Br_00363	-7.68673	-7.67558	-0.011156		-8.23018	0.543445
	random_geometry_Br_00364	-1.74983	-1.76444	0.0146107		-1.79802	0.0481869
	random_geometry_Br_00366	-2.41444	-2.3259	-0.0885434		-2.26344	-0.150999
	random_geometry_Br_00367	-0.850669	-0.954106	0.103437		-0.898182	0.0475125
	random_geometry_Br_00368	-4.26679	-3.90436	-0.362428		-4.36987	0.103088
	random_geometry_Br_00369	-3.30594	-3.26767	-0.0382653		-3.35659	0.0506517
	random_geometry_Br_00370	-3.94139	-3.80549	-0.135894		-3.84068	-0.100704
	random_geometry_Br_00371	-2.1523	-2.24213	0.0898352		-2.09399	-0.0583119
	random_geometry_Br_00372	-2.67443	-2.38366	-0.290775		-2.53801	-0.136425
	random_geometry_Br_00373	-1.42883	-1.4041	-0.0247312		-1.69051	0.261685
	random_geometry_Br_00374	-0.542502	-1.14496	0.602462		-1.6493	1.1068
	random_geometry_Br_00375	-0.828666	-0.944984	0.116319		-0.942358	0.113692
	random_geometry_Br_00376	-12.9537	-11.5811	-1.37256		-12.049	-0.904622
	random_geometry_Br_00377	-5.44887	-5.4151	-0.0337674		-5.47389	0.0250214
	random_geometry_Br_00378	-4.7336	-4.60229	-0.131316		-4.59587	-0.137735
	random_geometry_Br_00379	-4.49953	-4.33295	-0.166573		-4.3483	-0.15123
	random_geometry_Br_00380	-2.03935	-2.07764	0.0382914		-1.95781	-0.0815396
	random_geometry_Br_00381	-2.60124	-2.62045	0.0192116		-2.7773	0.176063
	random_geometry_Br_00382	-3.17531	-3.81146	0.636151		-3.57346	0.398143
	random_geometry_Br_00383	-7.21232	-6.99631	-0.216019		-7.35838	0.146057
	random_geometry_Br_00384	-0.936511	-1.09907	0.162554		-0.918164	-0.0183478
	random_geometry_Br_00385	-16.0439	-14.8363	-1.20753		-14.3429	-1.70097
	random_geometry_Br_00386	-2.87222	-2.8251	-0.0471152		-2.78277	-0.0894502
	random_geometry_Br_00387	-5.08463	-5.04953	-0.0351028		-4.73937	-0.345261
	random_geometry_Br_00388	-0.588864	-0.519082	-0.0697821		-0.497208	-0.091656
	random_geometry_Br_00389	-7.50552	-7.87676	0.37124		-7.61607	0.110546
	random_geometry_Br_00390	-0.234814	-0.295586	0.0607719		-0.287001	0.052187
	random_geometry_Br_00391	-2.43235	-2.37052	-0.061824		-2.4187	-0.013648
	random_geometry_Br_00392	-6.72638	-6.45702	-0.26936		-7.05124	0.324863
	random_geometry_Br_00393	-0.399941	-0.388458	-0.0114827		-0.380272	-0.0196687
	random_geometry_Br_00394	-5.96207	-6.35921	0.397136		-6.22692	0.264851
	random_geometry_Br_00395	-5.24948	-5.11	-0.139483		-5.60571	0.356228
	random_geometry_Br_00396	-6.3002	-6.17648	-0.123715		-5.73778	-0.562413
	random_geometry_Br_00397	-5.81934	-5.34791	-0.471426		-5.62965	-0.189686
	random_geometry_Br_00398	-2.4725	-2.45923	-0.0132686		-2.48133	0.00882657
	random_geometry_Br_00399	-1.73722	-1.87825	0.141028		-1.88515	0.147931
	random_geometry_Br_00400	-0.184285	-0.712065	0.52778		-0.209591	0.0253062
	random_geometry_Br_00401	-8.34291	-7.63596	-0.706944		-8.14379	-0.199119
	random_geometry_Br_00402	-1.75239	-1.75714	0.00474083		-1.72803	-0.0243659
	random_geometry_Br_00403	-2.24255	-2.40105	0.158501		-2.26873	0.0261756
	random_geometry_Br_00404	-1.86966	-1.91914	0.0494856		-1.78143	-0.0882314
	random_geometry_Br_00405	-0.67282	-0.678833	0.00601375		-0.728447	0.0556279
	random_geometry_Br_00406	-3.13409	-2.99547	-0.138625		-3.59791	0.463818
	random_geometry_Br_00407	-1.74429	-1.82662	0.0823288		-1.79179	0.0474975
	random_geometry_Br_00408	-11.9651	-11.6091	-0.355995		-11.9364	-0.0287667
	random_geometry_Br_00409	-0.54788	-0.560504	0.0126234		-0.501894	-0.0459864
	random_geometry_Br_00410	-7.41142	-6.82225	-0.589167		-7.15942	-0.251999
	random_geometry_Br_00411	-11.6972	-5.76082	-5.93637		-12.613	0.915825
	random_geometry_Br_00412	-0.700148	-0.735539	0.0353906		-0.67999	-0.0201588
	random_geometry_Br_00413	-6.44556	-6.39126	-0.0542955		-7.29725	0.85169
	random_geometry_Br_00414	-2.10176	-1.99243	-0.109322		-2.20022	0.0984632
	random_geometry_Br_00415	-2.48387	-2.58705	0.103181		-2.60303	0.119168
	random_geometry_Br_00416	-0.601706	-0.593926	-0.00777922		-0.665493	0.0637879
	random_geometry_Br_00417	-1.62558	-1.55762	-0.0679609		-1.521	-0.10458
	random_geometry_Br_00418	-6.2148	-5.90292	-0.311878		-6.6368	0.422004
	random_geometry_Br_00419	-1.47333	-1.8838	0.410468		-1.92745	0.454119
	random_geometry_Br_00420	-3.66185	-3.59138	-0.0704668		-3.60667	-0.0551747
	random_geometry_Br_00421	-4.6405	-4.6362	-0.00429886		-4.61925	-0.0212447
	random_geometry_Br_00422	-1.8355	-1.85401	0.0185049		-1.80275	-0.0327548
	random_geometry_Br_00423	-0.966033	-0.976034	0.0100018		-0.966712	0.000679131
	random_geometry_Br_00424	-2.49011	-2.58498	0.0948607		-2.46683	-0.0232795
	random_geometry_Br_00425	-0.540149	-0.541713	0.00156316		-0.547388	0.00723859
	random_geometry_Br_00426	-1.72101	-1.71081	-0.0102018		-1.61799	-0.103023
	random_geometry_Br_00427	-6.10234	-6.36607	0.263732		-5.99662	-0.105718
	random_geometry_Br_00429	-1.79149	-1.82182	0.0303272		-1.71825	-0.0732406
	random_geometry_Br_00430	-1.72902	-1.68686	-0.0421532		-1.66844	-0.0605799
	random_geometry_Br_00431	-2.93512	-2.68657	-0.248549		-2.72537	-0.209752
	random_geometry_Br_00432	-3.96317	-4.00195	0.0387817		-3.90499	-0.0581794
	random_geometry_Br_00433	-1.45117	-1.46763	0.0164589		-1.45886	0.00769146
	random_geometry_Br_00434	-3.4662	-3.39152	-0.0746828		-3.46019	-0.00601037
	random_geometry_Br_00435	-1.02481	-1.05644	0.0316312		-1.02077	-0.0040353
	random_geometry_Br_00436	-3.17791	-3.25575	0.0778383		-3.23512	0.0572051
	random_geometry_Br_00437	-3.46815	-3.41291	-0.0552323		-3.20155	-0.266593
	random_geometry_Br_00438	-0.785289	-0.843249	0.0579598		-0.801201	0.0159113
	random_geometry_Br_00439	-5.16529	-5.18384	0.018555		-4.68184	-0.483452
	random_geometry_Br_00440	-3.42067	-3.3716	-0.0490729		-3.44404	0.0233703
	random_geometry_Br_00441	-2.82926	-2.7885	-0.0407544		-2.5821	-0.247161
	random_geometry_Br_00442	-5.17989	-6.41548	1.23559		-4.80135	-0.37854
	random_geometry_Br_00443	-1.25811	-1.30959	0.0514747		-1.19632	-0.061798
	random_geometry_Br_00444	-12.9052	-13.0266	0.121404		-13.6587	0.753506
	random_geometry_Br_00446	-2.61404	-2.51626	-0.0977757		-2.4074	-0.206636
	random_geometry_Br_00447	-2.86716	-2.84886	-0.018305		-2.83801	-0.0291537
	random_geometry_Br_00448	-6.91107	-6.8593	-0.0517666		-6.56264	-0.348426
	random_geometry_Br_00449	-4.93168	-4.62413	-0.307552		-4.81853	-0.113149
	random_geometry_Br_00450	-1.3312	-1.42234	0.0911327		-1.18327	-0.147929
	random_geometry_Br_00451	-1.42278	-1.59926	0.176475		-1.551	0.128215
	random_geometry_Br_00452	-2.07764	-2.04145	-0.0361889		-2.06296	-0.0146804
	random_geometry_Br_00453	-1.6357	-1.6581	0.0224053		-1.64584	0.010142
	random_geometry_Br_00454	-2.23494	-2.31888	0.0839365		-2.18842	-0.0465199
	random_geometry_Br_00455	-7.08403	-6.87525	-0.208773		-7.14972	0.0656952
	random_geometry_Br_00456	-5.9169	-6.17026	0.253357		-5.94291	0.0260016
	random_geometry_Br_00458	-2.38871	-2.35494	-0.0337662		-2.49077	0.102062
	random_geometry_Br_00459	-1.03769	-1.06822	0.0305295		-1.08698	0.0492904
	random_geometry_Br_00460	-8.98934	-9.50592	0.516581		-9.31668	0.327346
	random_geometry_Br_00461	-2.68787	-2.87136	0.183487		-2.96932	0.281452
	random_geometry_Br_00462	-0.500884	-0.47599	-0.0248943		-0.437328	-0.0635559
	random_geometry_Br_00463	-11.3815	-8.93204	-2.44949		-9.22882	-2.15271
	random_geometry_Br_00464	-6.00474	-6.24396	0.239223		-6.58886	0.584117
	random_geometry_Br_00465	-1.95839	-1.86638	-0.0920097		-1.85427	-0.104122
	random_geometry_Br_00466	-1.03422	-1.00918	-0.0250319		-1.10056	0.0663444
	random_geometry_Br_00467	-5.03742	-4.99191	-0.0455044		-4.99238	-0.0450371
	random_geometry_Br_00468	-5.42426	-5.27596	-0.148303		-5.1448	-0.279466
	random_geometry_Br_00469	-3.69844	-3.64665	-0.0517878		-3.47891	-0.219535
	random_geometry_Br_00470	-3.58065	-3.57202	-0.00862904		-3.45964	-0.121004
	random_geometry_Br_00472	-2.04099	-2.1221	0.0811113		-2.07338	0.0323959
	random_geometry_Br_00473	-3.82524	-3.70825	-0.116988		-3.93296	0.107719
	random_geometry_Br_00474	-3.48163	-3.75886	0.277236		-3.70385	0.222217
	random_geometry_Br_00475	-0.874603	-0.68268	-0.191923		-0.747273	-0.12733
	random_geometry_Br_00476	-7.04853	-6.57162	-0.476917		-6.64124	-0.407289
	random_geometry_Br_00477	-1.9357	-1.95282	0.0171216		-2.15203	0.216324
	random_geometry_Br_00478	-5.51988	-4.84508	-0.674804		-4.95017	-0.56971
	random_geometry_Br_00479	-1.54762	-1.77604	0.228424		-1.91206	0.364439
	random_geometry_Br_00480	-6.49712	-5.72654	-0.770575		-6.49621	-0.000904021
	random_geometry_Br_00481	-1.76911	-1.77494	0.00582627		-1.75346	-0.0156506
	random_geometry_Br_00482	-5.967	-5.95605	-0.0109546		-5.7791	-0.187898
	random_geometry_Br_00483	-0.675398	-0.745065	0.069667		-0.689158	0.0137598
	random_geometry_Br_00484	-1.09773	-1.1355	0.037768		-1.03121	-0.0665167
	random_geometry_Br_00485	-1.36601	-1.36912	0.00310644		-1.34286	-0.0231498
	random_geometry_Br_00486	-2.78514	-2.96166	0.176519		-2.87483	0.089689
	random_geometry_Br_00487	-3.8448	-3.8656	0.0208001		-3.87203	0.0272288
	random_geometry_Br_00488	-2.49664	-2.74991	0.25327		-2.68814	0.191497
	random_geometry_Br_00489	-0.187074	-0.260013	0.0729381		-0.300014	0.11294
	random_geometry_Br_00490	-4.8011	-4.82525	0.0241559		-5.05617	0.255072
	random_geometry_Br_00491	-2.71092	-2.6299	-0.0810197		-2.73568	0.0247644
	random_geometry_Br_00492	-1.01687	-0.958377	-0.0584951		-1.06212	0.0452449
	random_geometry_Br_00493	-0.675609	-0.635984	-0.0396249		-0.675908	0.000299403
	random_geometry_Br_00494	-4.89647	-4.76895	-0.127514		-4.81166	-0.0848019
	random_geometry_Br_00495	-2.98099	-3.10662	0.12563		-3.20052	0.21954
	random_geometry_Br_00496	-0.559357	-0.477786	-0.0815717		-0.628117	0.06876
	random_geometry_Br_00497	-7.30726	-6.45402	-0.853238		-6.99258	-0.314684
	random_geometry_Br_00498	-1.76637	-1.77578	0.00941058		-1.61022	-0.156153
	random_geometry_Br_00499	-5.59701	-5.40228	-0.194732		-5.50925	-0.0877649
	random_geometry_Br_00500	-4.31057	-4.4893	0.178726		-4.53645	0.225881
	random_geometry_Br_00501	-4.63996	-4.47491	-0.16505		-4.82412	0.18416
	random_geometry_Br_00502	-7.19719	-7.18885	-0.00834276		-7.36944	0.172246
	random_geometry_Br_00503	-9.54424	-9.10131	-0.442929		-9.84337	0.299131
	random_geometry_Br_00504	-1.52128	-1.54607	0.0247853		-1.45581	-0.06547
	random_geometry_Br_00505	-0.647386	-0.617902	-0.0294837		-0.71049	0.0631038
	random_geometry_Br_00506	-3.45332	-3.47938	0.0260528		-3.37512	-0.0781995
	random_geometry_Br_00507	-0.999884	-1.03172	0.031832		-1.13167	0.131784
	random_geometry_Br_00508	-6.48866	-6.12647	-0.362186		-6.16413	-0.324532
	random_geometry_Br_00509	-1.21131	-1.20349	-0.00781618		-1.16466	-0.0466445
	random_geometry_Br_00510	-2.54729	-2.34044	-0.206847		-2.71887	0.171576
	random_geometry_Br_00511	-5.80585	-5.00865	-0.7972		-5.37062	-0.435228
	random_geometry_Br_00512	-3.98982	-4.16643	0.176609		-3.95837	-0.0314452
	random_geometry_Br_00513	-0.742565	-0.775354	0.0327895		-0.771559	0.0289948
	random_geometry_Br_00514	-0.147865	-0.256146	0.108281		-0.360182	0.212317
	random_geometry_Br_00515	-1.40293	-1.54294	0.140008		-1.52982	0.126889
	random_geometry_Br_00516	-2.95935	-3.21015	0.250803		-3.3063	0.346946
	random_geometry_Br_00517	-1.64211	-1.72282	0.0807095		-1.8328	0.190691
	random_geometry_Br_00518	-5.7711	-5.68075	-0.0903544		-5.72093	-0.0501661
	random_geometry_Br_00519	-11.2651	-11.0989	-0.166259		-11.0199	-0.24521
	random_geometry_Br_00520	-1.77333	-1.83238	0.0590514		-1.78029	0.00696327
	random_geometry_Br_00521	-11.143	-11.4446	0.301571		-11.0972	-0.045737
	random_geometry_Br_00522	-3.99977	-3.77219	-0.227576		-3.71437	-0.285402
	random_geometry_Br_00523	-4.87603	-4.75895	-0.117073		-4.75723	-0.118797
	random_geometry_Br_00524	-0.891754	-0.987216	0.0954618		-0.946189	0.0544345
	random_geometry_Br_00525	-5.16246	-4.67274	-0.489717		-5.16299	0.000527017
	random_geometry_Br_00526	-2.37748	-2.29364	-0.0838309		-2.56797	0.190492
	random_geometry_Br_00527	-4.93904	-5.02544	0.0864067		-4.87046	-0.0685735
	random_geometry_Br_00529	-5.97764	-5.55763	-0.420012		-5.84422	-0.133426
	random_geometry_Br_00530	-4.73421	-4.70055	-0.0336677		-4.81343	0.0792154
	random_geometry_Br_00531	-0.389053	-0.384176	-0.00487743		-0.330972	-0.0580818
	random_geometry_Br_00532	-1.77873	-1.69689	-0.0818398		-1.79923	0.0205008
	random_geometry_Br_00533	-3.95156	-3.88571	-0.0658537		-3.71631	-0.235255
	random_geometry_Br_00534	-1.43629	-1.85038	0.41409		-1.43079	-0.00549513
	random_geometry_Br_00535	-3.67709	-3.53204	-0.145051		-3.49338	-0.183703
	random_geometry_Br_00536	-1.43449	-1.46386	0.0293686		-1.35826	-0.076231
	random_geometry_Br_00537	-5.68219	-5.80872	0.126531		-5.35708	-0.32511
	random_geometry_Br_00538	-2.94108	-2.68277	-0.258307		-2.88606	-0.0550214
	random_geometry_Br_00540	-2.11321	-1.96867	-0.144542		-2.23275	0.119539
	random_geometry_Br_00541	-6.77924	-6.64168	-0.137562		-6.33935	-0.439884
	random_geometry_Br_00542	-8.62603	-9.53231	0.906284		-9.30172	0.675692
	random_geometry_Br_00543	-0.60841	-0.631402	0.0229918		-0.80855	0.20014
	random_geometry_Br_00544	-4.63571	-4.56781	-0.067894		-4.48758	-0.148127
	random_geometry_Br_00545	-4.0296	-3.64584	-0.383759		-4.10218	0.0725794
	random_geometry_Br_00546	-7.80438	-7.74747	-0.0569005		-8.17635	0.371979
	random_geometry_Br_00547	-6.9103	-6.96286	0.052558		-6.89538	-0.014922
	random_geometry_Br_00548	-8.42786	-6.83952	-1.58833		-8.26409	-0.163762
	random_geometry_Br_00549	-6.16705	-6.1119	-0.0551452		-6.12876	-0.0382928
	random_geometry_Br_00550	-3.86031	-4.10903	0.248726		-3.71248	-0.147821
	random_geometry_Br_00551	-1.80604	-1.8884	0.0823534		-1.76443	-0.0416168
	random_geometry_Br_00552	-1.15494	-1.25232	0.0973743		-1.25799	0.103045
	random_geometry_Br_00553	-1.23308	-1.25358	0.0204968		-1.14355	-0.0895328
	random_geometry_Br_00554	-0.328944	-0.34271	0.0137668		-0.370852	0.0419081
	random_geometry_Br_00555	-3.23059	-3.33612	0.105528		-3.23306	0.0024663
	random_geometry_Br_00556	-0.370674	-0.439417	0.0687433		-0.317339	-0.0533349
	random_geometry_Br_00557	-3.95488	-4.06469	0.109815		-4.08644	0.131563
	random_geometry_Br_00558	-5.67117	-5.75583	0.0846561		-5.51883	-0.15234
	random_geometry_Br_00559	-2.08323	-2.00038	-0.0828507		-2.00475	-0.0784743
	random_geometry_Br_00560	-1.84426	-1.83298	-0.0112831		-2.2815	0.437242
	random_geometry_Br_00563	-2.80096	-2.86447	0.0635034		-2.7756	-0.0253634
	random_geometry_Br_00564	-11.8953	-17.5215	5.62624		-8.96411	-2.93117
	random_geometry_Br_00565	-6.43938	-6.51036	0.0709712		-6.63607	0.196687
	random_geometry_Br_00566	-2.42494	-2.40594	-0.0189929		-2.67238	0.247445
	random_geometry_Br_00567	-2.56927	-2.42472	-0.144548		-3.00576	0.436488
	random_geometry_Br_00569	-16.3628	-15.9338	-0.42899		-14.544	-1.81886
	random_geometry_Br_00570	-11.4498	-11.0236	-0.426199		-11.3682	-0.0815714
	random_geometry_Br_00571	-0.947975	-0.958568	0.010593		-1.02887	0.0808991
	random_geometry_Br_00573	-0.704516	-0.682656	-0.0218603		-0.645678	-0.058838
	random_geometry_Br_00574	-4.92228	-2.23887	-2.68341		-1.69726	-3.22503
	random_geometry_Br_00575	-3.17532	-2.97387	-0.201454		-3.26355	0.0882261
	random_geometry_Br_00576	-2.30253	-1.97616	-0.326376		-2.12532	-0.177219
	random_geometry_Br_00577	-5.78075	-5.86132	0.0805712		-5.74764	-0.0331058
	random_geometry_Br_00578	-0.494574	-0.486573	-0.00800139		-0.535308	0.0407338
	random_geometry_Br_00579	-1.39847	-1.32166	-0.076802		-1.30909	-0.0893812
	random_geometry_Br_00580	-10.5645	-10.3355	-0.228945		-9.96564	-0.598839
	random_geometry_Br_00581	-1.26159	-1.27812	0.0165278		-1.20703	-0.0545621
	random_geometry_Br_00582	-5.57411	-4.86442	-0.709693		-5.17469	-0.39942
	random_geometry_Br_00583	-7.07987	-7.22101	0.141139		-7.21018	0.130308
	random_geometry_Br_00584	-5.32674	-5.5743	0.24756		-5.41369	0.086954
	random_geometry_Br_00585	-6.16354	-6.18611	0.0225751		-6.07899	-0.084544
	random_geometry_Br_00586	-8.70679	-8.8168	0.110015		-8.80968	0.10289
	random_geometry_Br_00587	-1.7044	-1.76347	0.059073		-1.66701	-0.0373809
	random_geometry_Br_00588	-3.46326	-3.42096	-0.0423063		-3.42273	-0.0405294
	random_geometry_Br_00589	-2.59742	-2.39705	-0.200374		-2.51454	-0.0828803
	random_geometry_Br_00590	-1.41885	-1.44779	0.0289412		-1.44174	0.0228906
	random_geometry_Br_00591	-6.06028	-6.29646	0.236183		-6.01621	-0.0440697
	random_geometry_Br_00592	-1.06558	-0.980519	-0.08506		-1.00313	-0.0624466
	random_geometry_Br_00593	-1.28861	-1.25752	-0.0310821		-1.19751	-0.0910974
	random_geometry_Br_00594	-1.38728	-1.39049	0.00321008		-1.44517	0.0578877
	random_geometry_Br_00595	-7.07236	-7.00013	-0.0722278		-6.94813	-0.124233
	random_geometry_Br_00596	-4.75051	-4.67114	-0.0793614		-4.69862	-0.0518903
	random_geometry_Br_00597	-2.64404	-2.56735	-0.0766851		-2.33686	-0.307179
	random_geometry_Br_00598	-3.34009	-3.28367	-0.0564187		-3.15904	-0.181047
	random_geometry_Br_00599	-0.71563	-0.661731	-0.0538991		-0.65287	-0.0627603
	random_geometry_Br_00600	-0.790619	-0.770338	-0.0202802		-0.889455	0.0988367
	random_geometry_Br_00601	4.70572	2.72575	1.97996		2.97928	1.72644
	random_geometry_Br_00602	-4.97903	-4.53072	-0.44831		-5.06001	0.0809886
	random_geometry_Br_00604	-2.16299	-2.31121	0.148217		-2.20144	0.0384413
	random_geometry_Br_00605	-2.14887	-2.25213	0.103262		-2.2976	0.148728
	random_geometry_Br_00607	-8.6027	-8.9579	0.3552		-8.27736	-0.325337
	random_geometry_Br_00608	-0.0348932	-0.0567557	0.0218625		-0.00867858	-0.0262146
	random_geometry_Br_00609	-3.23819	-3.23046	-0.0077311		-3.56148	0.323291
	random_geometry_Br_00611	-3.97915	-3.83538	-0.143771		-3.93137	-0.0477799
	random_geometry_Br_00612	-2.36934	-2.25422	-0.115115		-2.15535	-0.213985
	random_geometry_Br_00613	-8.36531	-7.32157	-1.04374		-7.98761	-0.377704
	random_geometry_Br_00614	-2.41312	-3.01298	0.599859		-2.38678	-0.0263353
	random_geometry_Br_00615	-5.26159	-5.34206	0.0804667		-5.38314	0.121547
	random_geometry_Br_00616	-1.06386	-1.03851	-0.0253489		-1.14682	0.0829642
	random_geometry_Br_00617	-1.79754	-1.79672	-0.000811654		-1.86978	0.0722399
	random_geometry_Br_00618	-4.07562	-4.19215	0.116536		-4.2113	0.135685
	random_geometry_Br_00619	-4.7555	-4.77668	0.0211796		-4.92939	0.17389
	random_geometry_Br_00620	-1.83493	-1.68514	-0.149787		-1.84969	0.0147638
	random_geometry_Br_00621	-6.99099	-6.81421	-0.176774		-7.23077	0.239779
	random_geometry_Br_00622	-2.47097	-2.53497	0.064005		-2.67873	0.207759
	random_geometry_Br_00623	-19.6079	-15.3363	-4.27166		-16.5188	-3.08909
	random_geometry_Br_00624	-2.65835	-2.64855	-0.00979622		-2.63368	-0.0246664
	random_geometry_Br_00625	-7.87342	-5.72319	-2.15023		-7.8483	-0.025118
	random_geometry_Br_00626	3.89034	7.18211	-3.29177		6.49446	-2.60412
	random_geometry_Br_00627	-1.30491	-1.29821	-0.00670534		-1.19492	-0.109995
	random_geometry_Br_00628	-2.72821	-2.71643	-0.0117821		-2.62118	-0.107032
	random_geometry_Br_00629	-2.56931	-2.6647	0.0953927		-2.68583	0.116525
	random_geometry_Br_00630	-2.39271	-2.22776	-0.164954		-2.18845	-0.204267
	random_geometry_Br_00631	-2.94115	-3.02958	0.0884309		-2.91647	-0.0246792
	random_geometry_Br_00632	-1.73926	-1.68277	-0.0564865		-1.65978	-0.0794814
	random_geometry_Br_00633	-4.49678	-4.66058	0.163794		-4.71774	0.220954
	random_geometry_Br_00634	-2.68917	-2.54737	-0.141801		-2.72915	0.0399778
	random_geometry_Br_00635	-0.838147	-0.914528	0.0763806		-0.856478	0.0183312
	random_geometry_Br_00636	-0.459625	-0.418887	-0.0407376		-0.3732	-0.0864246
	random_geometry_Br_00637	-2.90792	-2.85004	-0.0578776		-2.94298	0.035059
	random_geometry_Br_00638	-14.7738	-13.0069	-1.76695		-14.1347	-0.639134
	random_geometry_Br_00639	-2.57299	-2.7896	0.216605		-2.53657	-0.0364236
	random_geometry_Br_00640	-4.70823	-4.51809	-0.190144		-4.44528	-0.26295
	random_geometry_Br_00641	-0.84679	-0.791704	-0.0550855		-0.821545	-0.0252446
	random_geometry_Br_00642	0.204442	0.289965	-0.0855231		-0.00470747	0.209149
	random_geometry_Br_00643	9.31431	7.57056	1.74375		8.49146	0.822843
	random_geometry_Br_00644	-0.40765	-0.337097	-0.0705525		-0.439253	0.0316032
	random_geometry_Br_00645	-3.82174	-3.6399	-0.18184		-3.43573	-0.386012
	random_geometry_Br_00646	-4.72727	-5.3895	0.662235		-5.2343	0.507029
	random_geometry_Br_00647	-1.42991	-1.32821	-0.101694		-1.37151	-0.058393
	random_geometry_Br_00648	-3.18714	-3.0633	-0.12384		-3.21325	0.0261063
	random_geometry_Br_00649	-1.41228	-1.29237	-0.119903		-1.26789	-0.144384
	random_geometry_Br_00650	-0.766887	-0.793024	0.0261367		-0.785844	0.0189564
	random_geometry_Br_00651	-0.684827	-0.563834	-0.120993		-0.549322	-0.135505
	random_geometry_Br_00653	-1.39384	-1.24902	-0.14482		-1.35094	-0.0428938
	random_geometry_Br_00654	-8.8902	-8.85794	-0.0322613		-8.33474	-0.555461
	random_geometry_Br_00655	-3.72723	-3.63865	-0.0885832		-3.60919	-0.118041
	random_geometry_Br_00656	3.56125	5.90339	-2.34214		5.62305	-2.06179
	random_geometry_Br_00657	-0.2616	-0.29322	0.0316206		-0.248971	-0.0126287
	random_geometry_Br_00658	-3.12122	-3.48973	0.368511		-3.02037	-0.100843
	random_geometry_Br_00659	-6.72457	-6.97781	0.253236		-6.59066	-0.133907
	random_geometry_Br_00660	-0.566513	-0.542163	-0.0243503		-0.543917	-0.0225959
	random_geometry_Br_00661	-1.05955	-1.0301	-0.0294447		-0.982519	-0.0770279
	random_geometry_Br_00662	-6.3198	-6.20818	-0.111624		-5.94324	-0.376559
	random_geometry_Br_00663	-0.259335	-0.305459	0.0461246		-0.304537	0.0452028
	random_geometry_Br_00664	-8.48572	-8.42196	-0.063756		-8.56897	0.0832567
	random_geometry_Br_00665	-2.25313	-2.22385	-0.0292803		-2.20457	-0.0485627
	random_geometry_Br_00666	-1.21294	-1.24527	0.0323237		-1.13602	-0.0769196
	random_geometry_Br_00667	-0.721388	-0.725932	0.00454396		-0.730798	0.00940997
	random_geometry_Br_00668	-6.17827	-6.3124	0.134121		-6.16609	-0.0121836
	random_geometry_Br_00669	-0.505472	-0.453058	-0.0524138		-0.419312	-0.0861599
	random_geometry_Br_00670	-2.45477	-2.49185	0.0370759		-2.42203	-0.0327436
	random_geometry_Br_00671	-8.87431	-8.68934	-0.184976		-9.04028	0.165967
	random_geometry_Br_00672	-3.39121	-3.42772	0.0365172		-3.23406	-0.157149
	random_geometry_Br_00673	-3.30342	-3.34191	0.0384913		-3.40647	0.103059
	random_geometry_Br_00674	-4.35786	-4.32188	-0.0359769		-4.42865	0.0707846
	random_geometry_Br_00675	-2.34925	-2.30188	-0.0473775		-2.34924	-1.32992e-05
	random_geometry_Br_00676	-1.609	-1.61538	0.00637598		-1.51316	-0.0958387
	random_geometry_Br_00677	-0.431537	-0.465854	0.0343165		-0.610155	0.178618
	random_geometry_Br_00679	-9.80543	-9.72822	-0.0772169		-9.81115	0.00571749
	random_geometry_Br_00680	-2.65503	-2.68943	0.034406		-2.86784	0.212809
	random_geometry_Br_00681	-6.49216	-6.59091	0.0987508		-6.50606	0.0139076
	random_geometry_Br_00682	-0.8203	-0.835951	0.0156511		-0.646659	-0.173641
	random_geometry_Br_00683	-4.98027	-4.69118	-0.289084		-4.8223	-0.157972
	random_geometry_Br_00684	-1.38466	-1.40659	0.0219299		-1.30346	-0.0811919
	random_geometry_Br_00685	2.88519	2.55506	0.330122		3.72821	-0.843025
	random_geometry_Br_00686	-1.2152	-1.19633	-0.0188668		-1.10389	-0.111313
	random_geometry_Br_00687	-9.05261	-9.64149	0.588881		-9.36076	0.308151
	random_geometry_Br_00688	-3.40522	-3.63288	0.227651		-3.73743	0.332209
	random_geometry_Br_00689	-2.57766	-2.56921	-0.00844828		-2.593	0.0153421
	random_geometry_Br_00690	-11.9173	-11.2018	-0.715435		-11.6997	-0.217606
	random_geometry_Br_00691	-8.86861	-8.77858	-0.0900293		-8.92939	0.0607771
	random_geometry_Br_00692	-0.633468	-0.626454	-0.00701346		-0.670073	0.0366055
	random_geometry_Br_00693	-13.9012	-15.8614	1.96017		-14.8048	0.903585
	random_geometry_Br_00694	-1.05671	-1.1125	0.0557893		-0.996497	-0.0602143
	random_geometry_Br_00695	-1.29918	-1.33939	0.0402044		-1.32227	0.0230861
	random_geometry_Br_00696	-8.70784	-8.78264	0.0748023		-8.38388	-0.323959
	random_geometry_Br_00697	-2.2971	-2.22294	-0.0741573		-2.24456	-0.0525418
	random_geometry_Br_00699	-2.52217	-2.61826	0.096091		-2.47018	-0.0519891
	random_geometry_Br_00700	-5.75754	-5.49465	-0.262887		-5.50782	-0.249719
	random_geometry_Br_00701	-6.38911	-6.45959	0.0704791		-6.4754	0.0862891
	random_geometry_Br_00702	-5.57581	-11.9585	6.38273		-4.12256	-1.45325
	random_geometry_Br_00703	-3.40789	-3.10688	-0.301014		-3.31645	-0.0914385
	random_geometry_Br_00704	-3.96778	-3.72512	-0.242662		-3.80378	-0.164
	random_geometry_Br_00705	-4.96958	-4.48937	-0.480206		-4.61253	-0.357042
	random_geometry_Br_00706	-3.73625	-3.75917	0.0229225		-3.65394	-0.0823097
	random_geometry_Br_00707	-1.32199	-1.49915	0.177166		-1.37468	0.0526949
	random_geometry_Br_00708	-1.38874	-1.63024	0.241494		-1.28303	-0.105719
	random_geometry_Br_00709	-5.15175	-5.20227	0.0505179		-5.23915	0.0873941
	random_geometry_Br_00710	-1.88229	-1.87027	-0.0120244		-1.90115	0.0188629
	random_geometry_Br_00711	-7.29327	-7.33832	0.0450443		-7.23482	-0.0584551
	random_geometry_Br_00712	-3.12909	-2.96483	-0.164255		-3.18767	0.0585789
	random_geometry_Br_00713	-1.18907	-1.24072	0.0516465		-1.33939	0.150313
	random_geometry_Br_00716	-4.37148	-4.21635	-0.155135		-4.1485	-0.222981
	random_geometry_Br_00717	-7.11951	-6.1469	-0.972615		-6.34178	-0.777733
	random_geometry_Br_00718	-5.84499	-5.80269	-0.0422933		-5.84526	0.000274899
	random_geometry_Br_00720	-2.21752	-1.9545	-0.26302		-2.24587	0.0283468
	random_geometry_Br_00721	-4.74753	-5.02618	0.278653		-4.71809	-0.0294398
	random_geometry_Br_00722	-1.40022	-1.23824	-0.161973		-1.23464	-0.165576
	random_geometry_Br_00723	-3.46326	-3.56038	0.0971251		-3.54181	0.0785515
	random_geometry_Br_00724	-1.04939	-0.895579	-0.153811		-0.883363	-0.166026
	random_geometry_Br_00725	-8.88924	-8.93175	0.0425079		-9.16934	0.280094
	random_geometry_Br_00726	-2.88756	-2.91357	0.0260165		-2.92473	0.0371785
	random_geometry_Br_00727	-6.472	-6.45676	-0.0152458		-6.1179	-0.354103
	random_geometry_Br_00728	-3.5211	-3.32929	-0.191813		-3.41327	-0.107837
	random_geometry_Br_00729	-4.69093	-5.18903	0.498097		-5.04114	0.350211
	random_geometry_Br_00730	-1.48212	-1.38067	-0.101454		-1.44457	-0.0375479
	random_geometry_Br_00731	-1.61989	-1.7834	0.16351		-1.6868	0.0669072
	random_geometry_Br_00732	-1.15037	-1.02947	-0.120903		-1.14657	-0.00380362
	random_geometry_Br_00733	-2.12204	-2.08281	-0.0392367		-2.18261	0.0605625
	random_geometry_Br_00734	-0.557042	-0.579129	0.0220876		-0.510408	-0.0466332
	random_geometry_Br_00735	-0.954753	-0.91192	-0.0428332		-0.893814	-0.060939
	random_geometry_Br_00736	-5.23385	-4.34251	-0.891333		-3.76023	-1.47362
	random_geometry_Br_00737	-7.06959	-6.98213	-0.0874599		-7.08047	0.0108777
	random_geometry_Br_00738	-3.10104	-3.10929	0.00824844		-3.40867	0.307623
	random_geometry_Br_00739	-0.922208	-0.755992	-0.166216		-0.756509	-0.165699
	random_geometry_Br_00740	-0.0777581	-0.102733	0.0249753		-0.197793	0.120035
	random_geometry_Br_00741	-0.997414	-0.941437	-0.0559773		-1.02585	0.0284312
	random_geometry_Br_00742	-9.05607	-9.08137	0.0252988		-10.5304	1.47432
	random_geometry_Br_00743	-4.27447	-4.16398	-0.110488		-4.10872	-0.165751
	random_geometry_Br_00745	-2.43957	-2.40463	-0.0349462		-2.42789	-0.0116847
	random_geometry_Br_00746	-3.3179	-3.28658	-0.031321		-3.2522	-0.0657024
	random_geometry_Br_00747	-0.616237	-0.580228	-0.0360089		-0.573604	-0.0426336
	random_geometry_Br_00748	-8.68284	-8.80322	0.120378		-9.04218	0.359339
	random_geometry_Br_00750	-7.44236	-6.96987	-0.472486		-7.09134	-0.351024
	random_geometry_Br_00751	-3.18641	-3.29124	0.10483		-3.44766	0.261251
	random_geometry_Br_00752	-6.27772	-5.76675	-0.510973		-6.05872	-0.219003
	random_geometry_Br_00753	-2.73728	-2.57813	-0.159144		-2.615	-0.122275
	random_geometry_Br_00754	-1.13902	-1.20669	0.0676728		-1.28533	0.146313
	random_geometry_Br_00755	-3.58982	-3.79744	0.207616		-3.49921	-0.0906164
	random_geometry_Br_00756	-1.68523	-1.81046	0.125231		-1.77276	0.0875284
	random_geometry_Br_00757	-5.05012	-1.82963	-3.22049		-4.05765	-0.992469
	random_geometry_Br_00758	-8.14504	-8.04869	-0.0963504		-8.31485	0.169803
	random_geometry_Br_00759	-8.67547	-7.51545	-1.16002		-8.01209	-0.663382
	random_geometry_Br_00760	-6.34352	-6.29983	-0.0436895		-6.16615	-0.177373
	random_geometry_Br_00761	-1.39072	-1.42628	0.0355573		-1.39246	0.00174414
	random_geometry_Br_00762	-6.27141	-5.88671	-0.384704		-6.1717	-0.0997079
	random_geometry_Br_00764	-7.26673	-7.26268	-0.00405058		-7.00337	-0.263369
	random_geometry_Br_00765	-3.57075	-3.4164	-0.154341		-3.59863	0.027887
	random_geometry_Br_00767	-3.25452	-3.47609	0.221563		-3.23745	-0.0170719
	random_geometry_Br_00768	-5.97333	-6.21035	0.237016		-5.91454	-0.0587939
	random_geometry_Br_00769	-16.4531	-12.7447	-3.70835		-15.81	-0.643096
	random_geometry_Br_00770	-3.05499	-2.81371	-0.241285		-2.9572	-0.0977944
	random_geometry_Br_00771	-1.58014	-1.62881	0.0486795		-1.51984	-0.0602991
	random_geometry_Br_00772	-2.09358	-2.62713	0.533551		-2.46328	0.369698
	random_geometry_Br_00773	-6.32707	-7.07074	0.743667		-6.84145	0.514377
	random_geometry_Br_00774	-2.39456	-2.42711	0.0325515		-2.44059	0.0460291
	random_geometry_Br_00775	-2.19245	-2.07459	-0.117857		-2.17746	-0.0149911
	random_geometry_Br_00776	-10.5104	-10.8751	0.364701		-10.4796	-0.0307724
	random_geometry_Br_00778	-5.60084	-5.6191	0.018264		-5.76978	0.168943
	random_geometry_Br_00779	-2.37463	-2.45366	0.0790257		-2.53927	0.164631
	random_geometry_Br_00780	1.79771	1.35176	0.445954		0.475914	1.3218
	random_geometry_Br_00781	-0.907336	-1.04327	0.135939		-1.0947	0.187364
	random_geometry_Br_00782	-5.08673	-5.59999	0.513257		-5.14763	0.0608914
	random_geometry_Br_00783	-14.6909	-14.8607	0.169752		-13.8051	-0.885807
	random_geometry_Br_00784	-3.81097	-3.81691	0.00593885		-3.96208	0.151108
	random_geometry_Br_00785	-1.11463	-1.48381	0.369185		-1.06603	-0.0485919
	random_geometry_Br_00786	-12.1064	-12.1304	0.0240528		-12.1569	0.0505277
	random_geometry_Br_00787	-7.46734	-7.67979	0.212452		-7.71308	0.245738
	random_geometry_Br_00788	-0.964144	-1.06752	0.103372		-0.946496	-0.0176485
	random_geometry_Br_00789	-2.18811	-2.04799	-0.140118		-1.89458	-0.293525
	random_geometry_Br_00790	-3.74767	-3.81604	0.0683682		-3.67607	-0.0716014
	random_geometry_Br_00791	-0.384189	-0.371389	-0.0127997		-0.338549	-0.0456404
	random_geometry_Br_00792	-4.65144	-4.65973	0.00829527		-4.64374	-0.00769785
	random_geometry_Br_00793	-1.79408	-1.81251	0.0184285		-1.85014	0.0560593
	random_geometry_Br_00794	-1.73807	-1.73143	-0.00664204		-1.80391	0.0658416
	random_geometry_Br_00795	-1.12392	-1.13266	0.00874153		-1.19821	0.0742883
	random_geometry_Br_00796	-7.02428	-6.83675	-0.187538		-6.87681	-0.147476
	random_geometry_Br_00797	-0.761706	-0.675746	-0.0859606		-0.768188	0.0064817
	random_geometry_Br_00798	-4.78188	-4.792	0.0101228		-4.66083	-0.121051
	random_geometry_Br_00799	-2.27539	-2.06266	-0.212722		-2.35992	0.084531
	random_geometry_Br_00801	-9.94331	-9.24678	-0.696538		-10.4247	0.481354
	random_geometry_Br_00802	-1.13279	-1.06482	-0.0679674		-1.02691	-0.105883
	random_geometry_Br_00803	-7.30683	-6.32851	-0.978327		-6.84069	-0.466146
	random_geometry_Br_00804	-1.61004	-1.52527	-0.0847644		-1.60063	-0.00940602
	random_geometry_Br_00805	-2.71301	-2.7333	0.0202927		-2.70051	-0.0125032
	random_geometry_Br_00806	-3.93119	-4.07289	0.141701		-4.35518	0.423984
	random_geometry_Br_00807	-1.98703	-1.81365	-0.173382		-1.82356	-0.163473
	random_geometry_Br_00808	-1.47654	-1.37048	-0.106065		-1.41337	-0.0631722
	random_geometry_Br_00809	-10.8514	-11.4951	0.643719		-10.8703	0.018883
	random_geometry_Br_00811	-0.215142	-0.279171	0.0640294		-0.245687	0.0305456
	random_geometry_Br_00812	-5.6553	-5.15725	-0.498047		-5.23683	-0.418472
	random_geometry_Br_00813	-1.85075	-1.80325	-0.0475019		-2.01384	0.163094
	random_geometry_Br_00814	-1.71506	-1.72071	0.00565028		-1.69372	-0.0213417
	random_geometry_Br_00815	-12.1325	-15.0245	2.89199		-11.241	-0.891533
	random_geometry_Br_00816	-1.88518	-1.83836	-0.04682		-1.8938	0.00862543
	random_geometry_Br_00817	-3.71458	-3.6718	-0.0427847		-3.52342	-0.191156
	random_geometry_Br_00818	-1.99435	-1.91314	-0.0812175		-2.15291	0.15856
	random_geometry_Br_00819	-5.19463	-5.30142	0.106788		-5.96521	0.77058
	random_geometry_Br_00820	-2.17396	-1.84339	-0.33057		-1.70298	-0.470978
	random_geometry_Br_00821	-1.54268	-1.40188	-0.140803		-1.78914	0.246453
	random_geometry_Br_00822	-3.49094	-3.40103	-0.0899145		-3.64602	0.155075
	random_geometry_Br_00823	-2.50134	-2.62473	0.123392		-2.58114	0.079806
	random_geometry_Br_00824	-4.8693	-4.71284	-0.156459		-4.99681	0.127511
	random_geometry_Br_00825	-5.87229	-5.83855	-0.0337368		-6.11685	0.244564
	random_geometry_Br_00826	-5.93231	-5.81634	-0.115964		-6.28505	0.35274
	random_geometry_Br_00827	-7.19415	-7.05519	-0.138961		-7.25991	0.0657571
	random_geometry_Br_00828	-3.18167	-2.93862	-0.243056		-3.16379	-0.0178819
	random_geometry_Br_00829	-2.1398	-2.68485	0.545055		-2.26065	0.120857
	random_geometry_Br_00830	-1.15147	-1.14792	-0.00354908		-1.19962	0.0481527
	random_geometry_Br_00831	-0.439305	-0.431084	-0.00822102		-0.391712	-0.0475923
	random_geometry_Br_00832	7.63345	9.63054	-1.99708		8.61161	-0.978159
	random_geometry_Br_00833	-3.43578	-3.37391	-0.0618667		-3.43075	-0.00503227
	random_geometry_Br_00834	-3.10925	-3.03541	-0.0738328		-2.90519	-0.204055
	random_geometry_Br_00835	-6.40682	-6.61768	0.210861		-6.05138	-0.355439
	random_geometry_Br_00836	-2.54985	-2.44703	-0.102826		-2.51193	-0.0379225
	random_geometry_Br_00837	-6.65462	-6.76456	0.109946		-6.77662	0.122005
	random_geometry_Br_00839	-1.52518	-1.62111	0.0959307		-1.50235	-0.0228304
	random_geometry_Br_00841	-4.67865	-5.25987	0.581228		-5.83436	1.15571
	random_geometry_Br_00842	-3.45006	-3.25724	-0.192826		-3.52967	0.0796124
	random_geometry_Br_00843	-1.43936	-1.4971	0.0577375		-1.42888	-0.0104805
	random_geometry_Br_00844	-0.700903	-0.728134	0.0272305		-0.948472	0.247569
	random_geometry_Br_00845	-6.49686	-7.24773	0.750873		-6.38912	-0.107734
	random_geometry_Br_00846	-5.45042	-5.28911	-0.161311		-5.26042	-0.189996
	random_geometry_Br_00847	-2.50753	-2.39327	-0.114255		-2.30882	-0.198708
	random_geometry_Br_00848	-1.51863	-1.51321	-0.00542659		-1.5188	0.000168261
	random_geometry_Br_00849	-6.29673	-6.57822	0.281489		-6.50726	0.210527
	random_geometry_Br_00850	-7.6396	-8.0601	0.420496		-8.1105	0.470902
	random_geometry_Br_00851	-7.34197	-7.25618	-0.0857899		-7.58392	0.241956
	random_geometry_Br_00852	-4.04734	-4.08017	0.032824		-4.10827	0.0609241
	random_geometry_Br_00853	-1.4441	-1.38143	-0.0626688		-1.67398	0.229879
	random_geometry_Br_00854	-2.05789	-1.99156	-0.0663363		-2.1368	0.0789101
	random_geometry_Br_00855	-3.43656	-3.38708	-0.0494787		-3.31272	-0.123844
	random_geometry_Br_00856	-0.812051	-0.779346	-0.0327053		-0.74318	-0.0688712
	random_geometry_Br_00857	-13.3899	-12.7363	-0.653683		-12.5335	-0.856451
	random_geometry_Br_00858	-0.839651	-0.864821	0.0251704		-0.888398	0.0487477
	random_geometry_Br_00859	-10.2234	-10.0608	-0.162554		-9.73379	-0.489603
	random_geometry_Br_00860	-6.14684	-6.11658	-0.0302596		-6.29666	0.149823
	random_geometry_Br_00861	-2.51293	-2.45671	-0.0562212		-2.42021	-0.0927188
	random_geometry_Br_00862	-6.81588	-6.2301	-0.585788		-6.52576	-0.290123
	random_geometry_Br_00863	-0.891559	-0.778879	-0.11268		-0.789776	-0.101782
	random_geometry_Br_00865	-6.96814	-6.99988	0.0317399		-6.96704	-0.00110651
	random_geometry_Br_00866	-5.25145	-5.35283	0.101376		-5.51877	0.267316
	random_geometry_Br_00867	-3.77078	-3.87607	0.105297		-3.55742	-0.213353
	random_geometry_Br_00868	-1.47212	-1.57888	0.106752		-1.71689	0.244762
	random_geometry_Br_00869	-2.65007	-2.77101	0.120932		-2.65728	0.007203
	random_geometry_Br_00870	-1.91713	-2.1232	0.206065		-1.98914	0.0720077
	random_geometry_Br_00871	-3.50585	-3.76034	0.254493		-3.57752	0.0716749
	random_geometry_Br_00872	-3.79869	-3.13912	-0.659571		-4.08375	0.285058
	random_geometry_Br_00873	-3.02815	-2.887	-0.141153		-2.84506	-0.18309
	random_geometry_Br_00874	-0.831737	-0.940207	0.10847		-0.888295	0.0565572
	random_geometry_Br_00875	-8.12904	-7.91168	-0.217365		-8.06589	-0.0631556
	random_geometry_Br_00876	-4.48042	-4.43035	-0.0500741		-4.19914	-0.281285
	random_geometry_Br_00877	-13.5918	-14.7032	1.11139		-13.5456	-0.0462363
	random_geometry_Br_00878	-2.99509	-2.94295	-0.0521458		-3.02172	0.0266239
	random_geometry_Br_00879	-7.14271	-7.19462	0.0519114		-7.44703	0.304323
	random_geometry_Br_00880	-7.01642	-7.37689	0.360472		-7.65081	0.634388
	random_geometry_Br_00881	-2.80053	-2.83998	0.0394531		-2.72758	-0.0729457
	random_geometry_Br_00882	-0.287279	-0.338858	0.0515796		-0.306119	0.018841
	random_geometry_Br_00883	-1.49519	-1.46013	-0.0350593		-1.49317	-0.0020197
	random_geometry_Br_00885	-10.7344	-10.5946	-0.139865		-10.8859	0.151467
	random_geometry_Br_00886	-1.27393	-1.144	-0.129934		-1.08449	-0.189436
	random_geometry_Br_00887	-6.73729	-6.30675	-0.430544		-6.55361	-0.183683
	random_geometry_Br_00888	-5.56394	-5.15396	-0.409983		-6.29924	0.735293
	random_geometry_Br_00891	-0.771438	-0.655815	-0.115623		-0.672408	-0.0990301
	random_geometry_Br_00892	-6.95524	-7.0363	0.0810579		-6.82882	-0.126417
	random_geometry_Br_00894	-6.03195	-6.07973	0.047784		-5.86434	-0.16761
	random_geometry_Br_00895	-2.5987	-2.62455	0.025851		-2.6391	0.0403996
	random_geometry_Br_00896	-2.35739	-2.5086	0.151205		-2.28299	-0.0744037
	random_geometry_Br_00897	-2.19271	-2.14987	-0.042841		-2.33593	0.143225
	random_geometry_Br_00898	-0.798859	-0.869168	0.070309		-0.942966	0.144107
	random_geometry_Br_00899	-2.64086	-2.65944	0.0185788		-2.6998	0.0589342
	random_geometry_Br_00900	-8.37951	-8.4722	0.0926903		-8.18904	-0.190466
	random_geometry_Br_00901	-1.62824	-1.47766	-0.150578		-1.50162	-0.126619
	random_geometry_Br_00902	-10.2413	-10.2248	-0.0164716		-11.2682	1.02688
	random_geometry_Br_00903	-1.33274	-1.37535	0.0426142		-1.4403	0.10756
	random_geometry_Br_00904	-0.547153	-0.608407	0.061254		-0.583419	0.0362653
	random_geometry_Br_00905	-2.11935	-1.89198	-0.227376		-2.01459	-0.104765
	random_geometry_Br_00906	-1.07397	-1.19693	0.122964		-1.17709	0.103125
	random_geometry_Br_00908	-4.41083	-4.47883	0.0680031		-4.42714	0.0163134
	random_geometry_Br_00909	-2.97827	-2.95034	-0.0279213		-2.91062	-0.0676502
	random_geometry_Br_00910	-4.42753	-4.16968	-0.257846		-4.25292	-0.174603
	random_geometry_Br_00912	-2.13574	-1.80531	-0.330437		-1.97985	-0.155894
	random_geometry_Br_00913	-3.25725	-3.27403	0.016781		-3.23212	-0.0251252
	random_geometry_Br_00914	-2.29841	-2.5991	0.300683		-2.40759	0.109175
	random_geometry_Br_00915	-2.4615	-2.46152	2.18867e-05		-2.37536	-0.0861333
	random_geometry_Br_00916	-0.419134	-0.467989	0.0488554		-0.554402	0.135268
	random_geometry_Br_00917	-1.22967	-1.12414	-0.105528		-1.38805	0.158385
	random_geometry_Br_00918	-6.06337	-5.96005	-0.10332		-5.91802	-0.145347
	random_geometry_Br_00919	-1.15519	-1.05499	-0.100207		-1.08223	-0.0729631
	random_geometry_Br_00920	-8.74508	-7.61751	-1.12757		-8.87616	0.131087
	random_geometry_Br_00921	-3.98006	-3.95058	-0.0294856		-3.60731	-0.372751
	random_geometry_Br_00922	-10.9624	-9.57107	-1.39135		-9.74221	-1.22022
	random_geometry_Br_00923	-2.84834	-2.72627	-0.122074		-2.85149	0.00314367
	random_geometry_Br_00924	-3.11976	-3.06851	-0.0512495		-3.08687	-0.0328982
	random_geometry_Br_00925	-0.839092	-0.769965	-0.0691271		-0.923787	0.0846942
	random_geometry_Br_00926	-2.4074	-2.46822	0.0608228		-2.54097	0.133573
	random_geometry_Br_00928	-5.38296	-6.42111	1.03815		-6.12292	0.739963
	random_geometry_Br_00929	-1.61333	-1.72708	0.113747		-1.66379	0.0504594
	random_geometry_Br_00930	-1.76475	-1.8807	0.115946		-1.83958	0.0748261
	random_geometry_Br_00931	-6.57466	-7.53908	0.964421		-7.17883	0.604172
	random_geometry_Br_00932	-7.81837	-9.0073	1.18893		-8.99335	1.17498
	random_geometry_Br_00933	-6.6429	-6.57459	-0.068306		-6.14845	-0.49445
	random_geometry_Br_00934	-1.19742	-1.32223	0.124812		-1.21567	0.0182527
	random_geometry_Br_00935	-5.67232	-5.70442	0.0321022		-5.65855	-0.0137647
	random_geometry_Br_00936	-3.81735	-3.68588	-0.131468		-3.58737	-0.229976
	random_geometry_Br_00937	-6.23556	-5.98253	-0.253031		-5.75604	-0.479521
	random_geometry_Br_00938	-7.04306	-6.86764	-0.175416		-6.80501	-0.238049
	random_geometry_Br_00939	-1.36991	-1.28817	-0.0817326		-1.21097	-0.15894
	random_geometry_Br_00940	-5.85721	-5.68915	-0.168064		-5.57705	-0.280165
	random_geometry_Br_00941	-3.47868	-3.42747	-0.0512093		-3.74493	0.266251
	random_geometry_Br_00942	-2.15243	-1.95592	-0.196507		-1.94602	-0.206405
	random_geometry_Br_00943	-1.46715	-1.44371	-0.0234398		-1.69811	0.230951
	random_geometry_Br_00944	-6.50454	-6.4173	-0.0872439		-6.08444	-0.4201
	random_geometry_Br_00945	-5.84898	-5.87155	0.0225688		-6.11493	0.265954
	random_geometry_Br_00946	-1.53191	-1.62802	0.096113		-1.51395	-0.0179574
	random_geometry_Br_00947	-5.99495	-5.91824	-0.0767117		-5.76506	-0.229887
	random_geometry_Br_00948	-5.13161	-4.82942	-0.302191		-4.85714	-0.274467
	random_geometry_Br_00949	-1.45559	-1.57916	0.123569		-1.7753	0.319707
	random_geometry_Br_00950	-8.39199	-8.41249	0.0204984		-8.07416	-0.317831
	random_geometry_Br_00951	-5.07775	-5.26562	0.187873		-5.12465	0.0469035
	random_geometry_Br_00952	-4.63635	-4.53204	-0.104313		-4.9256	0.289253
	random_geometry_Br_00953	-6.00563	-6.207	0.201372		-5.82015	-0.18548
	random_geometry_Br_00956	-2.20288	-1.99197	-0.210909		-2.09469	-0.108192
	random_geometry_Br_00957	-1.6576	-1.6433	-0.0143004		-1.589	-0.0686006
	random_geometry_Br_00958	-0.601451	-0.135631	-0.46582		-0.270709	-0.330742
	random_geometry_Br_00959	0.4928	1.11516	-0.622359		-1.07903	1.57183
	random_geometry_Br_00960	-0.670352	-0.712243	0.0418911		-0.658964	-0.0113878
	random_geometry_Br_00961	-9.0397	-8.67591	-0.363791		-8.93072	-0.108978
	random_geometry_Br_00962	-2.08563	-2.03334	-0.0522835		-2.28221	0.196585
	random_geometry_Br_00963	-1.33931	-1.23278	-0.106525		-1.20621	-0.133097
	random_geometry_Br_00964	-5.85911	-5.88868	0.0295684		-5.71768	-0.141426
	random_geometry_Br_00965	-5.95082	-5.19541	-0.755411		-4.92506	-1.02575
	random_geometry_Br_00966	-10.1653	-10.2096	0.0443396		-10.684	0.518683
	random_geometry_Br_00967	-2.11387	-2.08594	-0.0279385		-2.35267	0.238794
	random_geometry_Br_00968	-3.90491	-3.26657	-0.638339		-3.44047	-0.464433
	random_geometry_Br_00969	-11.5984	-12.074	0.47567		-11.7336	0.135236
	random_geometry_Br_00970	-2.66298	-2.73383	0.0708502		-2.61682	-0.0461649
	random_geometry_Br_00971	-0.819058	-0.781934	-0.0371241		-0.740999	-0.0780595
	random_geometry_Br_00972	-6.13101	-6.00073	-0.130283		-6.375	0.243986
	random_geometry_Br_00973	-1.14379	-1.20587	0.0620754		-1.27986	0.136073
	random_geometry_Br_00974	-2.42985	-2.52061	0.0907566		-2.23208	-0.197773
	random_geometry_Br_00975	-1.33586	-1.34351	0.00764956		-1.28165	-0.0542139
	random_geometry_Br_00976	-5.07879	-5.32011	0.241318		-5.14416	0.0653643
	random_geometry_Br_00977	8.24979	9.94341	-1.69361		9.22417	-0.974378
	random_geometry_Br_00978	-6.22755	-6.28341	0.0558598		-6.26389	0.0363462
	random_geometry_Br_00979	0.543269	0.290948	0.252321		-0.082552	0.625821
	random_geometry_Br_00980	-5.27405	-5.21122	-0.0628285		-5.36648	0.0924334
	random_geometry_Br_00981	-0.459923	-0.442433	-0.0174901		-0.453312	-0.00661109
	random_geometry_Br_00982	-3.91971	-4.22839	0.308686		-3.90233	-0.0173758
	random_geometry_Br_00983	-9.19645	-9.31154	0.11509		-9.17518	-0.0212723
	random_geometry_Br_00984	-5.61696	-5.52805	-0.0889156		-5.56093	-0.056031
	random_geometry_Br_00985	-1.74005	-1.76494	0.0248883		-1.64496	-0.095092
	random_geometry_Br_00986	-0.931416	-0.988192	0.0567759		-1.00451	0.0730974
	random_geometry_Br_00987	-4.81804	-6.16994	1.3519		-5.13283	0.314793
	random_geometry_Br_00988	-8.20351	-7.61796	-0.585546		-9.80115	1.59764
	random_geometry_Br_00989	-3.93227	-3.94178	0.00950962		-4.14539	0.213126
	random_geometry_Br_00990	-1.85111	-1.90094	0.0498335		-2.0761	0.224995
	random_geometry_Br_00991	-1.4103	-1.30478	-0.105523		-1.34412	-0.0661887
	random_geometry_Br_00992	-1.87	-1.87065	0.000649397		-1.89735	0.0273524
	random_geometry_Br_00995	-2.79046	-2.78432	-0.0061414		-2.82573	0.0352698
	random_geometry_Br_00996	-6.20118	-6.27722	0.0760463		-6.17396	-0.0272162
	random_geometry_Br_00997	-0.877018	-0.676102	-0.200916		-1.02386	0.146844
	random_geometry_Br_00998	-2.24806	-2.37891	0.13085		-2.2269	-0.021158
	random_geometry_Br_00999	-6.16136	-6.28537	0.12401		-6.96594	0.80458
	random_geometry_Br_01000	-13.2534	-12.6615	-0.591876		-12.2156	-1.03778
	random_geometry_Br_01001	-5.08543	-5.03881	-0.0466115		-5.27964	0.19421
	random_geometry_Br_01002	-3.20729	-3.45462	0.24733		-3.21845	0.0111628
	random_geometry_Br_01003	-2.34442	-2.34437	-5.50606e-05		-2.36036	0.0159342
	random_geometry_Br_01004	-3.47041	-3.49878	0.0283653		-3.86356	0.393153
	random_geometry_Br_01005	-11.1929	-10.41	-0.78285		-10.6317	-0.56114
	random_geometry_Br_01006	-3.25585	-3.45426	0.198411		-3.26058	0.00473188
	random_geometry_Br_01007	-1.95658	-1.96935	0.0127643		-1.80279	-0.153797
	random_geometry_Br_01008	-0.49653	-0.453832	-0.0426986		-0.514177	0.0176464
	random_geometry_Br_01009	-4.02224	-3.85145	-0.17079		-4.04138	0.0191432
	random_geometry_Br_01010	-4.28483	-4.26898	-0.0158467		-4.18135	-0.103483
	random_geometry_Br_01011	-3.18514	-3.35321	0.168062		-3.28752	0.102377
	random_geometry_Br_01012	-12.9233	-12.2761	-0.647263		-12.2457	-0.677682
	random_geometry_Br_01013	-9.21175	-9.20926	-0.00249189		-9.00539	-0.206366
	random_geometry_Br_01014	-6.79725	-6.94838	0.151127		-6.61955	-0.177704
	random_geometry_Br_01015	-5.94991	-5.57075	-0.379159		-5.9104	-0.0395106
	random_geometry_Br_01016	-2.01818	-1.72929	-0.288893		-1.90713	-0.111054
	random_geometry_Br_01017	-2.5406	-2.52558	-0.0150214		-2.39939	-0.14121
	random_geometry_Br_01018	-1.29624	-1.28839	-0.00784576		-1.33441	0.0381707
	random_geometry_Br_01019	-3.74868	-3.88335	0.134674		-3.73162	-0.0170571
	random_geometry_Br_01021	-4.27583	-4.21413	-0.0616989		-4.01227	-0.26356
	random_geometry_Br_01022	-0.150089	-0.162367	0.0122779		-0.099951	-0.0501381
	random_geometry_Br_01023	-12.4084	-12.3077	-0.100666		-12.1693	-0.239038
	random_geometry_Br_01024	-7.13903	-7.379	0.239975		-6.99751	-0.141521
	random_geometry_Br_01025	-3.60222	-3.54694	-0.0552817		-3.61927	0.0170493
	random_geometry_Br_01026	-0.606394	-0.705276	0.098882		-0.778134	0.17174
	random_geometry_Br_01027	-3.20995	-3.1107	-0.0992572		-3.06502	-0.144932
	random_geometry_Br_01028	-0.676623	-0.944363	0.26774		-0.902288	0.225665
	random_geometry_Br_01029	-3.59528	-3.81941	0.224129		-4.03174	0.436466
	random_geometry_Br_01030	-2.15875	-2.29225	0.133504		-2.36826	0.209515
	random_geometry_Br_01031	-9.25337	-9.46835	0.214976		-9.12462	-0.128748
	random_geometry_Br_01032	-4.3132	-4.15545	-0.157748		-4.53477	0.221573
	random_geometry_Br_01033	-10.0165	-9.79573	-0.220809		-10.6057	0.589188
	random_geometry_Br_01034	-1.45164	-1.45084	-0.000792394		-1.56772	0.116083
	random_geometry_Br_01035	-1.53104	-1.58818	0.0571401		-1.47001	-0.0610303
	random_geometry_Br_01036	-1.90577	-1.92862	0.0228454		-1.86791	-0.0378567
	random_geometry_Br_01037	-7.97526	-8.74499	0.76973		-8.24395	0.268689
	random_geometry_Br_01038	-2.18647	-2.46646	0.279984		-2.33697	0.150497
	random_geometry_Br_01039	-3.05479	-4.19282	1.13803		-4.02887	0.974079
	random_geometry_Br_01040	-1.9923	-1.85363	-0.138673		-2.0419	0.0495955
	random_geometry_Br_01041	-8.60466	-8.59482	-0.00984185		-8.50239	-0.102275
	random_geometry_Br_01042	-4.36861	-4.24788	-0.120728		-4.3543	-0.0143105
	random_geometry_Br_01044	-1.4319	-1.28523	-0.146676		-1.22765	-0.204253
	random_geometry_Br_01045	-2.37986	-2.22229	-0.157563		-2.39493	0.0150715
	random_geometry_Br_01046	-0.994256	-0.952503	-0.0417528		-1.01295	0.0186935
	random_geometry_Br_01047	-2.38944	-2.61972	0.230276		-2.60603	0.21659
	random_geometry_Br_01048	-6.94799	-7.43539	0.487406		-7.7769	0.828911
	random_geometry_Br_01049	-0.761031	-0.816408	0.0553767		-0.817491	0.0564595
	random_geometry_Br_01050	-3.44301	-3.64325	0.200242		-3.70218	0.259173
	random_geometry_Br_01051	-1.59348	-1.49957	-0.093911		-1.5408	-0.0526716
	random_geometry_Br_01052	-5.37582	-4.96475	-0.411069		-5.13161	-0.244208
	random_geometry_Br_01053	-1.38067	-1.54568	0.165012		-1.28598	-0.0946927
	random_geometry_Br_01054	-1.85451	-1.77954	-0.0749767		-1.8282	-0.0263095
	random_geometry_Br_01055	-4.0141	-3.65858	-0.35552		-3.89327	-0.120833
	random_geometry_Br_01056	-1.78121	-1.703	-0.0782137		-1.50215	-0.279062
	random_geometry_Br_01057	-1.5514	-1.30233	-0.249068		-1.55939	0.00799374
	random_geometry_Br_01058	-7.47314	-7.48163	0.00849195		-7.44449	-0.0286556
	random_geometry_Br_01060	-0.743819	-0.831615	0.087796		-0.704262	-0.0395567
	random_geometry_Br_01061	-2.72665	-2.30242	-0.424231		-2.76743	0.0407836
	random_geometry_Br_01062	-0.895078	-0.912168	0.0170904		-0.840876	-0.0542018
	random_geometry_Br_01063	-0.397368	-0.419817	0.0224491		-0.406076	0.00870746
	random_geometry_Br_01064	-1.38348	-1.03263	-0.350849		-1.27186	-0.111624
	random_geometry_Br_01065	-3.80669	-3.83712	0.0304295		-3.91932	0.112633
	random_geometry_Br_01066	-4.91191	-4.34822	-0.56369		-4.41953	-0.492376
	random_geometry_Br_01067	-7.93381	-8.86838	0.93456		-8.08023	0.146417
	random_geometry_Br_01068	-1.02878	-0.953123	-0.0756536		-0.896451	-0.132325
	random_geometry_Br_01069	-5.50262	-5.70238	0.19977		-5.50706	0.00444712
	random_geometry_Br_01070	-9.12677	-8.56272	-0.564054		-8.16429	-0.962475
	random_geometry_Br_01071	-5.61706	-5.21726	-0.399801		-5.01052	-0.606541
	random_geometry_Br_01072	-5.15084	-4.94632	-0.204524		-4.87545	-0.275386
	random_geometry_Br_01073	-2.40688	-2.25	-0.156875		-2.39425	-0.0126317
	random_geometry_Br_01074	-5.35185	-5.14752	-0.204326		-4.96187	-0.389976
	random_geometry_Br_01075	-6.04694	-6.10596	0.0590187		-6.15845	0.111506
	random_geometry_Br_01076	-5.9137	-5.7854	-0.128304		-5.60933	-0.304366
	random_geometry_Br_01077	-1.4332	-1.3992	-0.0339968		-1.57897	0.145769
	random_geometry_Br_01078	-4.02305	-4.11851	0.0954661		-4.23085	0.207799
	random_geometry_Br_01079	-0.851502	-0.887716	0.0362137		-0.8896	0.0380971
	random_geometry_Br_01080	-1.63484	-1.68377	0.048931		-1.54695	-0.0878872
	random_geometry_Br_01081	-4.84362	-4.96842	0.124807		-4.63332	-0.210293
	random_geometry_Br_01082	-3.37771	-3.58254	0.204828		-3.22687	-0.150841
	random_geometry_Br_01083	-0.545571	-0.557493	0.0119219		-0.432104	-0.113467
	random_geometry_Br_01084	-4.41364	-4.40722	-0.00642124		-4.34126	-0.0723826
	random_geometry_Br_01085	-0.936255	-0.995334	0.059079		-0.97501	0.0387546
	random_geometry_Br_01086	-3.38493	-3.40524	0.0203166		-3.69343	0.308506
	random_geometry_Br_01087	-8.59656	-8.74577	0.149212		-8.36425	-0.232313
	random_geometry_Br_01088	-1.00718	-0.927836	-0.079343		-0.864364	-0.142815
	random_geometry_Br_01089	-1.08212	-1.12321	0.0410949		-1.05627	-0.0258466
	random_geometry_Br_01090	-1.46106	-1.75671	0.29565		-1.58235	0.121286
	random_geometry_Br_01091	-2.02169	-1.89273	-0.128956		-2.23686	0.215176
	random_geometry_Br_01092	-1.35201	-0.882989	-0.46902		-1.9694	0.61739
	random_geometry_Br_01093	-7.37467	-6.68029	-0.694376		-6.90923	-0.465442
	random_geometry_Br_01094	-6.36197	-6.60317	0.241203		-6.52007	0.158098
	random_geometry_Br_01095	-4.23156	-4.33896	0.1074		-4.40676	0.175204
	random_geometry_Br_01096	-13.5029	-12.3957	-1.10728		-12.4199	-1.08307
	random_geometry_Br_01097	-4.25825	-4.38016	0.121915		-4.30556	0.0473111
	random_geometry_Br_01098	-5.2754	-5.23682	-0.0385733		-5.30115	0.0257549
	random_geometry_Br_01099	-0.842217	-0.933021	0.0908044		-0.867357	0.0251405
	random_geometry_Br_01100	-5.87791	-5.77397	-0.103939		-5.79808	-0.079832
	random_geometry_Br_01101	-0.252846	-0.295983	0.0431372		-0.385548	0.132703
	random_geometry_Br_01102	5.35234	3.92922	1.42312		5.03259	0.319754
	random_geometry_Br_01103	-0.828649	-0.899198	0.0705489		-0.801613	-0.0270355
	random_geometry_Br_01104	-6.13476	-6.67114	0.536379		-6.44448	0.309715
	random_geometry_Br_01105	-0.835046	-0.817253	-0.0177921		-0.890661	0.0556156
	random_geometry_Br_01106	-9.77526	-9.63385	-0.141405		-9.81238	0.0371237
	random_geometry_Br_01107	-8.45702	-8.91481	0.457789		-8.40164	-0.0553785
	random_geometry_Br_01108	-0.297919	-0.188708	-0.109211		-0.328819	0.0308999
	random_geometry_Br_01109	-6.7203	-6.89331	0.173013		-6.47747	-0.242829
	random_geometry_Br_01110	-2.73731	-2.73675	-0.000564521		-2.84422	0.10691
	random_geometry_Br_01111	-2.90678	-2.85425	-0.0525295		-2.90191	-0.0048687
	random_geometry_Br_01112	-1.2958	-1.36551	0.0697113		-1.37928	0.0834794
	random_geometry_Br_01113	-2.94934	-2.93167	-0.0176667		-2.94443	-0.00491104
	random_geometry_Br_01114	-5.18175	-5.28581	0.104055		-5.48278	0.301034
	random_geometry_Br_01115	-5.75812	-5.51529	-0.242833		-5.80396	0.0458358
	random_geometry_Br_01116	-2.14841	-2.15393	0.00552385		-2.01323	-0.135179
	random_geometry_Br_01117	-1.81241	-1.56405	-0.24836		-1.42627	-0.386145
	random_geometry_Br_01118	-3.42123	-3.90176	0.480527		-3.67781	0.256573
	random_geometry_Br_01119	-1.50787	-1.52643	0.0185587		-1.58739	0.0795244
	random_geometry_Br_01120	-2.20506	-2.32385	0.118783		-2.36751	0.162447
	random_geometry_Br_01121	-3.15861	-2.99152	-0.167086		-3.05752	-0.101088
	random_geometry_Br_01122	-10.1857	-9.73142	-0.454318		-10.1097	-0.0760855
	random_geometry_Br_01123	-1.89905	-1.77281	-0.126238		-1.77266	-0.126395
	random_geometry_Br_01124	-4.588	-5.00677	0.418769		-4.95998	0.371979
	random_geometry_Br_01125	-0.973512	-1.0252	0.0516872		-1.01608	0.042566
	random_geometry_Br_01126	-3.89867	-4.24384	0.345167		-3.99145	0.0927799
	random_geometry_Br_01127	-1.76146	-1.65518	-0.106278		-1.85834	0.0968745
	random_geometry_Br_01128	-2.18263	-2.15793	-0.0246964		-1.81959	-0.363036
	random_geometry_Br_01129	-8.20545	-8.21694	0.0114915		-7.99685	-0.208595
	random_geometry_Br_01130	-9.72224	-16.6411	6.91891		-6.61284	-3.10939
	random_geometry_Br_01131	-1.04479	-0.823234	-0.221558		-0.872717	-0.172076
	random_geometry_Br_01132	-1.17527	-1.24357	0.0682998		-1.13212	-0.0431442
	random_geometry_Br_01133	-0.304657	-0.333342	0.0286855		-0.28914	-0.0155172
	random_geometry_Br_01134	-5.55716	-5.3737	-0.183462		-5.45406	-0.103101
	random_geometry_Br_01135	-3.26923	-3.47097	0.201738		-3.20774	-0.0614873
	random_geometry_Br_01136	-5.45436	-5.4248	-0.0295624		-5.03099	-0.423371
	random_geometry_Br_01137	-3.17639	-2.6902	-0.486187		-2.96575	-0.210642
	random_geometry_Br_01138	-0.879074	-0.904888	0.0258135		-0.952729	0.073655
	random_geometry_Br_01139	-8.52413	-8.45397	-0.0701603		-8.54083	0.0166994
	random_geometry_Br_01140	-1.41241	-1.33462	-0.0777891		-1.34007	-0.0723397
	random_geometry_Br_01141	0.849366	-0.203235	1.0526		0.865362	-0.015996
	random_geometry_Br_01142	-0.995952	-1.04041	0.0444541		-1.00317	0.00722084
	random_geometry_Br_01144	-0.645086	-0.595898	-0.0491872		-0.62342	-0.0216652
	random_geometry_Br_01145	-1.04703	-1.03685	-0.0101759		-1.04643	-0.000595616
	random_geometry_Br_01146	-2.18937	-2.51981	0.330445		-2.32303	0.133663
	random_geometry_Br_01147	-1.65989	-1.45661	-0.203274		-1.54982	-0.110067
	random_geometry_Br_01148	-2.85478	-2.7895	-0.065288		-2.76769	-0.0870942
	random_geometry_Br_01149	-0.686537	-0.706722	0.0201853		-0.693293	0.00675671
	random_geometry_Br_01150	-1.12015	-1.1063	-0.0138474		-1.14627	0.0261191
	random_geometry_Br_01151	-8.4357	-8.48912	0.053426		-8.63184	0.196142
	random_geometry_Br_01152	-5.57166	-5.56071	-0.0109486		-6.01926	0.447596
	random_geometry_Br_01153	-6.88295	-5.93341	-0.949538		-6.45391	-0.42904
	random_geometry_Br_01154	-5.67576	-5.6817	0.00593589		-5.83714	0.161377
	random_geometry_Br_01155	-2.44433	-2.49998	0.0556497		-2.28689	-0.157444
	random_geometry_Br_01156	-0.973096	-0.799111	-0.173984		-0.855534	-0.117561
	random_geometry_Br_01157	1.9481	1.55383	0.394268		1.79997	0.148124
	random_geometry_Br_01158	-0.211137	-0.251951	0.0408145		-0.211534	0.000397178
	random_geometry_Br_01159	-5.81252	-5.16442	-0.648107		-5.68137	-0.13115
	random_geometry_Br_01160	-3.72394	-3.66099	-0.0629485		-3.49672	-0.227225
	random_geometry_Br_01161	-5.21428	-4.65333	-0.56095		-4.80004	-0.414238
	random_geometry_Br_01162	-8.89042	-9.08174	0.191319		-8.69727	-0.193149
	random_geometry_Br_01163	-3.24611	-3.32814	0.0820275		-3.31295	0.066839
	random_geometry_Br_01164	-1.42989	-1.16386	-0.26603		-1.50514	0.0752495
	random_geometry_Br_01165	-10.5948	-2.61653	-7.97829		-8.21801	-2.37681
	random_geometry_Br_01166	-1.2755	-1.28516	0.00965827		-1.31561	0.0401024
	random_geometry_Br_01167	-3.01457	-3.02301	0.00844316		-3.02135	0.00677757
	random_geometry_Br_01168	-5.9364	-5.75955	-0.176846		-5.89647	-0.0399343
	random_geometry_Br_01169	-3.626	-4.05758	0.431578		-4.04118	0.415175
	random_geometry_Br_01170	-3.39633	-3.19757	-0.198758		-3.41773	0.021399
	random_geometry_Br_01171	-8.45451	-8.60177	0.147264		-8.71421	0.259707
	random_geometry_Br_01172	-6.24978	-6.03866	-0.211116		-6.07178	-0.177997
	random_geometry_Br_01173	-2.14835	-2.12773	-0.020622		-2.2404	0.0920415
	random_geometry_Br_01174	-0.823917	-0.869173	0.0452564		-0.790198	-0.0337189
	random_geometry_Br_01175	-1.71318	-1.83483	0.121648		-1.78383	0.0706511
	random_geometry_Br_01176	-2.16455	-2.19831	0.0337536		-2.10568	-0.058867
	random_geometry_Br_01177	-6.76227	-6.99578	0.233505		-6.38011	-0.382165
	random_geometry_Br_01178	-3.22599	-3.09693	-0.129059		-2.9518	-0.274192
	random_geometry_Br_01179	-1.12806	-1.20713	0.0790657		-1.12119	-0.00687202
	random_geometry_Br_01180	-5.39833	-4.87215	-0.526174		-5.17287	-0.225453
	random_geometry_Br_01181	-1.06763	-1.24125	0.173615		-1.27147	0.203839
	random_geometry_Br_01182	-6.65707	-6.558	-0.0990752		-6.57421	-0.0828598
	random_geometry_Br_01183	-5.02255	-5.00254	-0.0200132		-5.08068	0.0581318
	random_geometry_Br_01184	-0.729604	-0.812379	0.0827757		-0.825861	0.0962577
	random_geometry_Br_01185	-1.15798	-1.25508	0.0970953		-1.16174	0.00375277
	random_geometry_Br_01186	-2.56541	-1.98783	-0.577585		-2.42171	-0.143704
	random_geometry_Br_01187	-6.16001	-6.35244	0.192427		-5.89582	-0.264195
	random_geometry_Br_01188	-3.75513	-3.71452	-0.0406077		-3.81569	0.0605626
	random_geometry_Br_01189	-1.01819	-1.21042	0.192232		-1.1417	0.123511
	random_geometry_Br_01190	-3.47244	-3.44041	-0.0320241		-3.39815	-0.0742893
	random_geometry_Br_01191	-7.29707	-6.94195	-0.355115		-7.03144	-0.265628
	random_geometry_Br_01192	-2.31348	-2.21914	-0.0943419		-2.31126	-0.00221906
	random_geometry_Br_01193	-1.44261	-1.06564	-0.376977		-1.1048	-0.33781
	random_geometry_Br_01194	-2.42466	-2.28582	-0.138835		-2.49561	0.0709573
	random_geometry_Br_01195	-0.655089	-0.700896	0.0458071		-0.735596	0.0805076
	random_geometry_Br_01196	-1.19576	-1.11529	-0.0804654		-1.25753	0.0617735
	random_geometry_Br_01197	-0.506061	-0.453617	-0.0524442		-0.504783	-0.00127783
	random_geometry_Br_01198	-1.37855	-1.35752	-0.0210248		-1.44318	0.0646357
	random_geometry_Br_01199	-3.72154	-3.67394	-0.0475965		-3.66828	-0.0532635
	random_geometry_Br_01200	-0.515445	-0.493842	-0.021603		-0.56522	0.0497749
	random_geometry_Br_01201	-2.01346	-2.01024	-0.00321246		-2.21867	0.205213
	random_geometry_Br_01202	-2.26033	-2.34816	0.0878282		-2.33678	0.0764507
	random_geometry_Br_01203	-5.11085	-5.80566	0.69481		-6.00923	0.898384
	random_geometry_Br_01204	-0.403008	-0.333464	-0.0695442		-0.293206	-0.109802
	random_geometry_Br_01205	-4.59219	-4.2397	-0.352493		-4.2195	-0.372693
	random_geometry_Br_01206	-3.71783	-3.61842	-0.0994138		-3.69676	-0.0210747
	random_geometry_Br_01207	-3.63626	-3.65097	0.0147117		-3.57965	-0.0566115
	random_geometry_Br_01209	-5.9272	-5.91361	-0.0135964		-5.84142	-0.0857876
	random_geometry_Br_01211	-2.12592	-2.13477	0.0088533		-2.27136	0.145446
	random_geometry_Br_01212	-4.35163	-4.45931	0.107684		-3.97657	-0.37506
	random_geometry_Br_01213	-1.25236	-1.23487	-0.0174919		-1.18057	-0.0717922
	random_geometry_Br_01214	-10.1613	-10.6218	0.460518		-11.0353	0.874012
	random_geometry_Br_01215	-1.77106	-1.68215	-0.0889097		-1.55955	-0.211506
	random_geometry_Br_01216	-5.85384	-5.51399	-0.339848		-5.85913	0.00529367
	random_geometry_Br_01217	-1.07309	-0.949949	-0.12314		-0.97128	-0.101809
	random_geometry_Br_01218	-3.50671	-3.31426	-0.192446		-3.43488	-0.0718346
	random_geometry_Br_01219	-2.05376	-1.41624	-0.637512		-1.3477	-0.706053
	random_geometry_Br_01220	-2.68305	-2.77313	0.0900772		-2.87974	0.196681
	random_geometry_Br_01221	-0.54493	-0.502671	-0.0422587		-0.430477	-0.114453
	random_geometry_Br_01222	-4.76946	-4.98475	0.21529		-4.88746	0.118005
	random_geometry_Br_01223	-1.19586	-1.23649	0.0406341		-1.15426	-0.041593
	random_geometry_Br_01224	-7.3135	-7.2809	-0.0326055		-6.96072	-0.352779
	random_geometry_Br_01225	-0.631619	-0.645107	0.0134883		-0.613218	-0.0184012
	random_geometry_Br_01226	-2.58021	-2.22518	-0.355024		-2.80134	0.221133
	random_geometry_Br_01227	-1.79193	-1.81127	0.019339		-1.87886	0.086924
	random_geometry_Br_01228	-7.71364	-7.50786	-0.205773		-7.51562	-0.198018
	random_geometry_Br_01229	-1.55804	-1.59119	0.0331469		-1.69115	0.133107
	random_geometry_Br_01230	-1.32962	-1.27657	-0.0530422		-1.2591	-0.0705109
	random_geometry_Br_01231	-4.23785	-4.14361	-0.094234		-4.17504	-0.06281
	random_geometry_Br_01232	-8.30161	-8.71544	0.413831		-8.57672	0.275106
	random_geometry_Br_01233	-4.55118	-4.326	-0.225179		-4.81037	0.259191
	random_geometry_Br_01234	-4.52743	-4.61418	0.0867539		-4.65317	0.125744
	random_geometry_Br_01235	-1.84523	-2.0139	0.168667		-2.13512	0.289885
	random_geometry_Br_01236	-1.89794	-2.13903	0.241093		-2.0226	0.124663
	random_geometry_Br_01237	-0.912291	-0.947006	0.0347151		-1.01075	0.0984636
	random_geometry_Br_01238	-2.55296	-2.53813	-0.0148316		-2.79752	0.244562
	random_geometry_Br_01239	-4.87635	-4.92365	0.0473036		-5.07924	0.202891
	random_geometry_Br_01240	-0.38795	-0.332629	-0.0553211		-0.389069	0.00111834
	random_geometry_Br_01241	-1.36933	-1.74087	0.371546		-1.35017	-0.0191516
	random_geometry_Br_01242	-16.5685	-13.5832	-2.98521		-15.8743	-0.694145
	random_geometry_Br_01243	-3.62577	-3.56591	-0.0598562		-3.57907	-0.0466988
	random_geometry_Br_01244	-2.80469	-2.84224	0.0375526		-2.82612	0.0214336
	random_geometry_Br_01245	-7.43211	-7.56461	0.1325		-7.64113	0.209017
	random_geometry_Br_01246	-4.41487	-4.34047	-0.0744047		-4.14169	-0.273181
	random_geometry_Br_01247	-0.977884	-1.02983	0.0519463		-1.21037	0.232483
	random_geometry_Br_01248	-0.874212	-0.965567	0.0913548		-0.867281	-0.00693175
	random_geometry_Br_01249	-2.11389	-2.66793	0.554044		-2.16155	0.0476564
	random_geometry_Br_01250	-5.04514	-4.81085	-0.234293		-5.05542	0.0102716
	random_geometry_Br_01251	-3.55926	-3.66693	0.107674		-3.79486	0.2356
	random_geometry_Br_01252	-1.06078	-1.24591	0.185131		-1.04364	-0.01714
	random_geometry_Br_01253	-0.621337	-0.687339	0.0660021		-0.615154	-0.00618351
	random_geometry_Br_01254	-3.50917	-3.44695	-0.0622285		-3.42159	-0.0875851
	random_geometry_Br_01255	-2.69242	-2.6138	-0.0786244		-2.64407	-0.0483517
	random_geometry_Br_01256	-0.417559	-0.431646	0.0140871		-0.339155	-0.078404
	random_geometry_Br_01257	-1.09245	-0.972039	-0.120413		-1.08781	-0.00464175
	random_geometry_Br_01258	-7.96066	-7.69719	-0.263477		-7.47713	-0.483532
	random_geometry_Br_01259	-4.93412	-5.03458	0.100455		-4.915	-0.0191219
	random_geometry_Br_01260	-1.06173	-1.13199	0.0702603		-1.08082	0.0190869
	random_geometry_Br_01261	-4.97068	-5.42902	0.458344		-5.36536	0.394689
	random_geometry_Br_01262	-0.51468	-0.473108	-0.0415716		-0.423806	-0.0908738
	random_geometry_Br_01264	-3.90763	-4.113	0.205371		-4.30835	0.400722
	random_geometry_Br_01265	-1.20871	-1.26092	0.0522097		-1.32942	0.12071
	random_geometry_Br_01266	-1.20559	-1.12234	-0.0832442		-1.08183	-0.123756
	random_geometry_Br_01267	-4.10992	-3.98975	-0.120174		-4.13043	0.0205084
	random_geometry_Br_01269	-6.76562	-7.36755	0.601936		-8.13677	1.37115
	random_geometry_Br_01270	-5.23768	-5.6918	0.454116		-5.679	0.441312
	random_geometry_Br_01271	-9.42617	-9.19057	-0.235596		-9.74087	0.3147
	random_geometry_Br_01272	-0.936091	-1.09785	0.161754		-0.929268	-0.00682348
	random_geometry_Br_01273	-2.93343	-2.94584	0.0124085		-2.96383	0.0303972
	random_geometry_Br_01274	-7.90827	-8.18421	0.275933		-7.59921	-0.309058
	random_geometry_Br_01275	-7.58684	-8.15382	0.566989		-8.04974	0.462905
	random_geometry_Br_01277	-5.39795	-5.10776	-0.29019		-5.45328	0.0553253
	random_geometry_Br_01278	4.04799	5.5173	-1.46932		4.21843	-0.17044
	random_geometry_Br_01279	-1.42532	-1.54052	0.115199		-1.44687	0.0215541
	random_geometry_Br_01280	-0.625327	-0.650976	0.0256484		-0.682029	0.0567018
	random_geometry_Br_01281	5.40099	1.68497	3.71602		2.13652	3.26448
	random_geometry_Br_01282	-10.2227	-10.2744	0.0516735		-10.1121	-0.110647
	random_geometry_Br_01283	-3.58055	-2.95446	-0.626089		-2.8129	-0.767644
	random_geometry_Br_01284	-1.77054	-2.15066	0.380118		-3.06919	1.29865
	random_geometry_Br_01285	-3.43611	-3.26643	-0.169688		-3.30971	-0.126409
	random_geometry_Br_01286	-2.47485	-2.22057	-0.254279		-2.6155	0.140649
	random_geometry_Br_01287	-3.01507	-3.09361	0.0785432		-3.17522	0.16015
	random_geometry_Br_01288	-10.9528	-11.1142	0.161409		-10.5741	-0.378733
	random_geometry_Br_01289	-7.76145	-7.41233	-0.349121		-7.72493	-0.0365188
	random_geometry_Br_01290	-1.60896	-1.78544	0.176476		-1.48344	-0.125522
	random_geometry_Br_01291	-8.23993	-8.22454	-0.0153906		-8.2867	0.0467699
	random_geometry_Br_01292	-4.34299	-4.29092	-0.0520734		-4.28353	-0.0594667
	random_geometry_Br_01293	-1.30169	-1.28767	-0.0140235		-1.2324	-0.069293
	random_geometry_Br_01294	-9.49393	-8.83623	-0.657693		-8.83909	-0.654831
	random_geometry_Br_01295	-3.93546	-3.94695	0.0114884		-3.90179	-0.0336709
	random_geometry_Br_01296	-8.45713	-7.71384	-0.743297		-8.53448	0.0773426
	random_geometry_Br_01297	-8.72047	-8.29757	-0.422897		-8.13449	-0.585981
	random_geometry_Br_01298	-1.28283	-1.30903	0.0261984		-1.28174	-0.00109011
	random_geometry_Br_01299	-4.67389	-4.70335	0.0294617		-5.23811	0.564225
	random_geometry_Br_01300	-1.03497	-0.996229	-0.0387363		-1.0269	-0.00807004
	random_geometry_Br_01301	-4.03963	-4.02127	-0.0183527		-4.39809	0.358468
	random_geometry_Br_01302	-2.30189	-2.2289	-0.0729967		-2.31447	0.0125731
	random_geometry_Br_01303	-2.37778	-2.43068	0.0529073		-2.60587	0.228093
	random_geometry_Br_01304	-7.36404	-7.14247	-0.221573		-7.41727	0.0532304
	random_geometry_Br_01305	-5.71985	-5.49156	-0.228291		-5.63533	-0.0845216
	random_geometry_Br_01307	-9.45272	-9.15552	-0.2972		-9.42759	-0.025135
	random_geometry_Br_01308	5.28401	3.26559	2.01842		2.36082	2.92318
	random_geometry_Br_01309	-1.50922	-1.55443	0.0452117		-1.58483	0.0756053
	random_geometry_Br_01310	-4.6422	-4.8386	0.196405		-4.9025	0.2603
	random_geometry_Br_01311	-1.66435	-1.81108	0.146735		-1.53254	-0.131809
	random_geometry_Br_01312	-2.85246	-2.84837	-0.00408937		-2.99868	0.14622
	random_geometry_Br_01313	-3.12575	-2.82479	-0.300965		-2.99041	-0.135339
	random_geometry_Br_01314	-0.740866	-0.787584	0.0467178		-0.829152	0.0882858
	random_geometry_Br_01315	-6.54425	-6.61691	0.07266		-6.87792	0.333673
	random_geometry_Br_01316	-13.0014	-10.8318	-2.16963		-11.4867	-1.51469
	random_geometry_Br_01317	-1.82709	-1.83024	0.00314604		-1.76054	-0.0665501
	random_geometry_Br_01318	-2.06286	-2.44953	0.38667		-2.25584	0.19298
	random_geometry_Br_01319	-4.55254	-4.84191	0.289372		-4.71447	0.161935
	random_geometry_Br_01320	-6.75163	-6.81931	0.0676725		-6.80877	0.0571416
	random_geometry_Br_01321	-1.26251	-1.08861	-0.1739		-1.00485	-0.257658
	random_geometry_Br_01322	-2.08584	-2.29201	0.20617		-2.36009	0.274252
	random_geometry_Br_01323	-2.67748	-2.66663	-0.0108486		-2.44419	-0.233292
	random_geometry_Br_01324	-3.63352	-4.06043	0.426904		-4.05553	0.422007
	random_geometry_Br_01325	-2.2243	-2.51763	0.293331		-2.19245	-0.0318529
	random_geometry_Br_01326	-5.07482	-4.72598	-0.348839		-4.79836	-0.276456
	random_geometry_Br_01327	-4.50506	-4.72631	0.221243		-4.60938	0.104321
	random_geometry_Br_01328	-12.6212	-12.5736	-0.047624		-12.6127	-0.00854718
	random_geometry_Br_01329	-2.88435	-2.90217	0.0178146		-3.03719	0.152833
	random_geometry_Br_01330	-2.13824	-2.21193	0.0736919		-2.16869	0.0304488
	random_geometry_Br_01331	-0.558696	-0.567642	0.0089464		-0.623285	0.0645896
	random_geometry_Br_01333	-8.8067	-8.40997	-0.396722		-8.49092	-0.315773
	random_geometry_Br_01334	-1.36248	-1.29405	-0.0684265		-1.3878	0.0253195
	random_geometry_Br_01335	-2.37563	-2.39709	0.0214608		-2.31197	-0.0636573
	random_geometry_Br_01336	-7.2027	-7.13125	-0.0714518		-6.95358	-0.249117
	random_geometry_Br_01337	-1.61119	-1.59737	-0.0138171		-1.65841	0.0472238
	random_geometry_Br_01338	-2.06887	-2.09259	0.0237175		-2.24875	0.179873
	random_geometry_Br_01339	-0.587178	-0.603017	0.0158384		-0.677427	0.0902487
	random_geometry_Br_01340	-7.0342	-6.86621	-0.167986		-7.22528	0.191079
	random_geometry_Br_01341	-2.57885	-2.54883	-0.030017		-2.37797	-0.200876
	random_geometry_Br_01342	-1.9984	-1.91343	-0.0849749		-2.15547	0.15707
	random_geometry_Br_01343	-2.02093	-2.30535	0.284414		-2.02024	-0.000693734
	random_geometry_Br_01344	-7.23796	-7.11823	-0.119733		-7.18797	-0.049987
	random_geometry_Br_01345	-2.44753	-2.55925	0.111723		-2.31244	-0.135089
	random_geometry_Br_01346	-12.0277	-12.2835	0.255784		-11.4283	-0.599458
	random_geometry_Br_01347	-0.633857	-0.760737	0.12688		-0.789702	0.155845
	random_geometry_Br_01348	-0.633559	-0.631198	-0.00236087		-0.67944	0.045881
	random_geometry_Br_01349	-7.49523	-6.5912	-0.904027		-7.43995	-0.0552802
	random_geometry_Br_01350	-3.22352	-3.2406	0.0170803		-3.29027	0.0667529
	random_geometry_Br_01351	-5.04466	-4.95226	-0.0924017		-4.95702	-0.0876476
	random_geometry_Br_01352	-3.95156	-3.89625	-0.0553093		-3.92377	-0.0277888
	random_geometry_Br_01354	-6.05773	-6.18916	0.131425		-6.0234	-0.0343372
	random_geometry_Br_01355	-1.93423	-1.90132	-0.0329123		-2.24113	0.306903
	random_geometry_Br_01356	-8.93381	-9.20251	0.2687		-9.2357	0.301891
	random_geometry_Br_01357	-1.82342	-1.75781	-0.065607		-1.8046	-0.0188195
	random_geometry_Br_01358	-10.0782	-10.2204	0.142202		-10.3473	0.269086
	random_geometry_Br_01359	-4.10054	-4.19231	0.091771		-4.10709	0.00654875
	random_geometry_Br_01360	-10.4014	-10.6132	0.21183		-9.85834	-0.54307
	random_geometry_Br_01361	-6.92701	-7.18548	0.258473		-6.76451	-0.162499
	random_geometry_Br_01362	-1.21663	-1.26798	0.0513458		-1.14235	-0.0742803
	random_geometry_Br_01363	-3.23827	-3.22951	-0.00875474		-3.33265	0.0943823
	random_geometry_Br_01364	-1.00081	-0.97316	-0.0276456		-1.06863	0.067823
	random_geometry_Br_01365	-3.49593	-3.16578	-0.330142		-3.28289	-0.213033
	random_geometry_Br_01366	-2.52886	-2.74483	0.215967		-2.4472	-0.0816576
	random_geometry_Br_01367	-0.868557	-0.948462	0.0799042		-0.938217	0.0696601
	random_geometry_Br_01368	-2.25017	-2.29203	0.0418609		-2.32978	0.0796113
	random_geometry_Br_01369	-3.6163	-3.63076	0.0144529		-3.39333	-0.222973
	random_geometry_Br_01370	-2.20448	-2.22049	0.0160047		-2.29512	0.0906344
	random_geometry_Br_01371	-11.5141	-11.4174	-0.0967084		-11.3333	-0.180756
	random_geometry_Br_01372	-3.4701	-3.16443	-0.305672		-3.75516	0.285062
	random_geometry_Br_01373	-5.76215	-6.06055	0.298404		-5.85593	0.0937781
	random_geometry_Br_01374	-9.91878	-9.45255	-0.466226		-9.62467	-0.294109
	random_geometry_Br_01375	-3.58438	-3.60701	0.0226288		-3.52307	-0.0613071
	random_geometry_Br_01376	-5.33238	-5.64963	0.317245		-5.60192	0.269542
	random_geometry_Br_01377	-7.18992	-7.34002	0.150099		-6.82581	-0.364105
	random_geometry_Br_01378	-1.27778	-1.0881	-0.189674		-1.18844	-0.0893329
	random_geometry_Br_01379	-1.41687	-1.48408	0.0672093		-1.39744	-0.0194343
	random_geometry_Br_01380	-0.132478	-0.197152	0.0646739		-0.137411	0.00493279
	random_geometry_Br_01382	-2.26241	-2.11286	-0.149549		-2.27633	0.0139175
	random_geometry_Br_01383	-1.15255	-1.18644	0.0338865		-1.16092	0.00836748
	random_geometry_Br_01384	-1.47566	-1.39886	-0.0767977		-1.38631	-0.0893472
	random_geometry_Br_01386	-0.431599	-0.341212	-0.0903866		-0.402001	-0.0295983
	random_geometry_Br_01387	-0.822706	-0.80133	-0.0213763		-0.891707	0.0690009
	random_geometry_Br_01388	-3.52864	-3.42258	-0.106058		-3.67078	0.142148
	random_geometry_Br_01389	-6.41746	-7.19787	0.780405		-7.11194	0.694478
	random_geometry_Br_01390	-0.938101	-0.930946	-0.00715528		-1.01997	0.0818664
	random_geometry_Br_01391	-4.44843	-4.44902	0.000597804		-4.55952	0.111096
	random_geometry_Br_01392	-1.88773	-1.54056	-0.347165		-1.47737	-0.41036
	random_geometry_Br_01393	-7.16139	-6.68334	-0.478055		-7.43811	0.276719
	random_geometry_Br_01394	-0.434799	-0.448421	0.0136224		-0.540802	0.106004
	random_geometry_Br_01395	-3.59168	-3.63423	0.0425518		-3.64771	0.0560229
	random_geometry_Br_01396	-4.04957	-4.04535	-0.00422625		-4.18695	0.137381
	random_geometry_Br_01397	-3.40312	-3.28899	-0.114131		-3.23297	-0.170151
	random_geometry_Br_01398	-8.74205	-8.78233	0.0402714		-8.71691	-0.025145
	random_geometry_Br_01399	-8.29801	-8.64528	0.34727		-8.60351	0.305505
	random_geometry_Br_01400	-9.33516	-9.12167	-0.213488		-9.3148	-0.0203605
	random_geometry_Br_01401	-4.74871	-4.76361	0.0149007		-4.84602	0.0973158
	random_geometry_Br_01402	-5.22694	-5.00446	-0.222481		-5.26537	0.0384341
	random_geometry_Br_01403	-1.66051	-1.5732	-0.0873176		-1.63098	-0.0295352
	random_geometry_Br_01405	-7.27744	-7.59673	0.319295		-6.92091	-0.356527
	random_geometry_Br_01406	-8.64393	-8.63063	-0.0132989		-8.72133	0.0773984
	random_geometry_Br_01407	6.97111	4.31297	2.65814		3.91152	3.05959
	random_geometry_Br_01408	-4.8248	-4.86317	0.0383724		-4.84175	0.0169495
	random_geometry_Br_01409	-6.08019	-6.06956	-0.0106355		-6.33662	0.256428
	random_geometry_Br_01410	-1.44944	-1.5472	0.0977563		-1.4653	0.0158587
	random_geometry_Br_01411	-3.80597	-3.78224	-0.0237291		-3.93983	0.133862
	random_geometry_Br_01413	-9.50602	-10.506	0.999999		-9.89169	0.385664
	random_geometry_Br_01414	-9.46334	-9.13513	-0.328211		-9.30583	-0.157515
	random_geometry_Br_01415	-0.573459	-0.570599	-0.00285924		-0.609402	0.0359436
	random_geometry_Br_01416	-3.38641	-3.35851	-0.0279014		-3.09988	-0.286535
	random_geometry_Br_01417	-1.76575	-1.96134	0.195591		-1.88189	0.11614
	random_geometry_Br_01418	-3.44	-3.39833	-0.0416671		-3.68021	0.240218
	random_geometry_Br_01419	-5.95584	-5.81644	-0.139393		-6.08674	0.130905
	random_geometry_Br_01420	-1.68816	-1.65028	-0.0378829		-1.74008	0.0519144
	random_geometry_Br_01421	-4.263	-4.03646	-0.226536		-4.08478	-0.178214
	random_geometry_Br_01422	-1.44659	-1.13181	-0.314778		-1.15077	-0.29582
	random_geometry_Br_01423	-8.6169	-8.98502	0.368115		-9.25976	0.642858
	random_geometry_Br_01424	-3.15377	-3.52374	0.369975		-3.28102	0.127249
	random_geometry_Br_01425	-1.4979	-1.42966	-0.0682475		-1.4153	-0.0826078
	random_geometry_Br_01426	-3.57189	-4.02307	0.451178		-3.63027	0.0583817
	random_geometry_Br_01429	-9.83069	-14.1971	4.36643		-11.8728	2.04211
	random_geometry_Br_01430	-10.3262	-9.67894	-0.647242		-10.1346	-0.191574
	random_geometry_Br_01431	-1.425	-1.34119	-0.083813		-1.37089	-0.0541093
	random_geometry_Br_01432	-1.51375	-1.42646	-0.0872948		-1.55198	0.0382287
	random_geometry_Br_01433	-2.1094	-2.22101	0.111609		-2.21693	0.107537
	random_geometry_Br_01434	-1.10974	-1.22487	0.115136		-1.2926	0.182861
	random_geometry_Br_01435	-6.42672	-6.43236	0.00563616		-6.20387	-0.222848
	random_geometry_Br_01436	-2.31455	-2.11867	-0.19588		-2.21917	-0.0953839
	random_geometry_Br_01437	-3.28131	-3.23933	-0.0419832		-3.17631	-0.105001
	random_geometry_Br_01438	-6.8214	-7.07324	0.251843		-6.48666	-0.334738
	random_geometry_Br_01439	-0.619733	-1.95861	1.33887		-1.35389	0.734159
	random_geometry_Br_01440	-14.3823	-13.3222	-1.06014		-13.9002	-0.48212
	random_geometry_Br_01441	-5.26623	-5.58517	0.318941		-5.3743	0.108069
	random_geometry_Br_01442	-0.731723	-0.726719	-0.00500439		-0.637468	-0.0942551
	random_geometry_Br_01443	-7.83361	-7.36968	-0.46393		-7.67237	-0.161235
	random_geometry_Br_01444	-3.82367	-3.84325	0.0195825		-3.92541	0.101744
	random_geometry_Br_01445	-0.405001	-0.430485	0.0254836		-0.31554	-0.0894608
	random_geometry_Br_01446	-5.66396	-5.51468	-0.149273		-5.59256	-0.0713952
	random_geometry_Br_01447	-4.78156	-4.81228	0.0307227		-4.79668	0.0151268
	random_geometry_Br_01448	-10.6654	-12.0291	1.36368		-12.0574	1.39198
	random_geometry_Br_01449	-0.388625	-0.449913	0.0612878		-0.517607	0.128981
	random_geometry_Br_01450	-1.49583	-1.8917	0.395871		-1.72688	0.23105
	random_geometry_Br_01451	-13.1733	-14.3426	1.16929		-13.8815	0.708226
	random_geometry_Br_01452	-8.25723	-7.24372	-1.01352		-8.04524	-0.211992
	random_geometry_Br_01453	-2.58616	-2.44979	-0.136369		-2.60602	0.0198571
	random_geometry_Br_01454	-0.445832	-0.461169	0.0153363		-0.412913	-0.032919
	random_geometry_Br_01455	-0.939442	-0.935515	-0.00392727		-0.91861	-0.0208326
	random_geometry_Br_01456	-2.30014	-2.2151	-0.085035		-2.39941	0.0992702
	random_geometry_Br_01457	-1.93549	-1.46604	-0.469453		-0.907558	-1.02793
	random_geometry_Br_01458	-4.48693	-4.67011	0.183183		-4.39967	-0.087258
	random_geometry_Br_01459	-18.7641	-16.2973	-2.46673		-18.9194	0.155358
	random_geometry_Br_01460	-0.991228	-0.932163	-0.0590656		-1.01192	0.020689
	random_geometry_Br_01461	-2.98592	-3.15145	0.165535		-3.13493	0.149011
	random_geometry_Br_01462	-8.7339	-10.0572	1.32329		-9.49151	0.75761
	random_geometry_Br_01463	-2.16945	-2.48345	0.313991		-2.28233	0.112874
	random_geometry_Br_01464	-6.37418	-5.97253	-0.401651		-6.80423	0.43005
	random_geometry_Br_01465	-1.76134	-1.68774	-0.0735972		-1.72816	-0.0331767
	random_geometry_Br_01466	-3.35627	-3.36308	0.00681232		-3.31773	-0.0385363
	random_geometry_Br_01467	-4.88213	-4.57442	-0.307709		-4.63762	-0.244508
	random_geometry_Br_01468	-6.00106	-5.94012	-0.0609409		-5.65605	-0.345016
	random_geometry_Br_01469	-16.6612	-15.5055	-1.15572		-14.6385	-2.02275
	random_geometry_Br_01470	-0.406865	-0.429246	0.0223807		-0.419195	0.0123296
	random_geometry_Br_01471	-2.19464	-2.15793	-0.0367047		-2.57221	0.377577
	random_geometry_Br_01472	-5.20599	-5.19998	-0.00600321		-5.16694	-0.0390509
	random_geometry_Br_01473	-2.23511	-2.18821	-0.0468997		-2.26367	0.0285574
	random_geometry_Br_01475	-0.454111	-0.422501	-0.0316107		-0.500363	0.0462523
	random_geometry_Br_01477	-3.84542	-3.81561	-0.0298111		-3.83924	-0.00617354
	random_geometry_Br_01478	-12.9217	-12.8425	-0.0791949		-12.9698	0.0481387
	random_geometry_Br_01479	-1.54591	-0.994766	-0.551139		-1.45973	-0.0861774
	random_geometry_Br_01480	-7.51192	-7.51307	0.0011448		-7.46043	-0.0514933
	random_geometry_Br_01481	-4.1564	-4.06488	-0.0915257		-4.16924	0.0128392
	random_geometry_Br_01482	-2.43652	-2.25255	-0.183975		-2.45832	0.0217976
	random_geometry_Br_01483	-0.420691	-0.425274	0.00458329		-0.455832	0.0351409
	random_geometry_Br_01484	-0.702171	-0.762979	0.060808		-0.782596	0.0804247
	random_geometry_Br_01485	-3.22437	-3.34498	0.120609		-3.34703	0.122657
	random_geometry_Br_01487	-1.80037	-1.91882	0.11845		-1.6742	-0.126164
	random_geometry_Br_01488	-8.62813	-7.17399	-1.45414		-7.47758	-1.15055
	random_geometry_Br_01489	-5.26012	-5.33247	0.072354		-5.28578	0.0256573
	random_geometry_Br_01490	-2.36925	-2.39305	0.0237988		-2.33377	-0.0354826
	random_geometry_Br_01491	-5.94358	-6.08577	0.142185		-5.89615	-0.0474302
	random_geometry_Br_01492	-2.22059	-2.16618	-0.0544124		-2.24995	0.0293593
	random_geometry_Br_01493	-6.38669	-6.20796	-0.178734		-6.19776	-0.188936
	random_geometry_Br_01494	-3.4165	-3.42529	0.00879045		-3.55952	0.143025
	random_geometry_Br_01495	-4.26683	-4.37804	0.111216		-4.38554	0.118719
	random_geometry_Br_01496	-0.903653	-0.876257	-0.0273963		-1.01335	0.109695
	random_geometry_Br_01497	-14.6831	-15.8335	1.15041		-9.63622	-5.04688
	random_geometry_Br_01498	-3.9962	-3.81624	-0.179962		-3.79753	-0.198667
	random_geometry_Br_01499	-9.65721	-9.24029	-0.416922		-8.86748	-0.789735
	random_geometry_Br_01501	-5.80289	-5.71337	-0.089522		-5.76777	-0.0351215
	random_geometry_Br_01502	-4.15463	-4.68217	0.527543		-4.74306	0.588426
	random_geometry_Br_01503	-9.59565	-9.61059	0.0149423		-9.40538	-0.190273
	random_geometry_Br_01504	-2.26417	-2.1252	-0.138979		-2.16107	-0.103104
	random_geometry_Br_01505	-8.74182	-8.30274	-0.439078		-8.0809	-0.660926
	random_geometry_Br_01506	-3.24165	-3.32877	0.0871243		-3.05548	-0.186169
	random_geometry_Br_01507	-1.8413	-1.90421	0.0629183		-1.96714	0.125847
	random_geometry_Br_01508	-10.2085	-9.89089	-0.317594		-9.93822	-0.270258
	random_geometry_Br_01509	-4.90287	-4.77398	-0.128898		-4.8263	-0.0765705
	random_geometry_Br_01511	6.27868	8.73025	-2.45157		4.37253	1.90614
	random_geometry_Br_01512	-0.464065	-0.441137	-0.0229278		-0.456458	-0.00760685
	random_geometry_Br_01513	-3.1272	-2.99953	-0.127668		-2.95966	-0.167546
	random_geometry_Br_01514	-1.56501	-1.30982	-0.25519		-1.54149	-0.0235151
	random_geometry_Br_01516	-0.378072	-0.429994	0.0519221		-0.460102	0.0820307
	random_geometry_Br_01517	-10.2004	-10.5002	0.299785		-10.2744	0.0739098
	random_geometry_Br_01518	-3.83322	-4.25331	0.420091		-3.8734	0.0401752
	random_geometry_Br_01519	-1.62965	-1.78828	0.158634		-1.6703	0.0406505
	random_geometry_Br_01520	-3.53918	-3.97025	0.431071		-4.01599	0.476813
	random_geometry_Br_01521	-1.01647	-0.978354	-0.0381133		-0.986029	-0.0304385
	random_geometry_Br_01522	-3.91964	-4.17245	0.252812		-3.83155	-0.0880919
	random_geometry_Br_01523	-6.58083	-6.43435	-0.146482		-6.58614	0.00530951
	random_geometry_Br_01524	-0.868076	-0.844284	-0.023792		-0.915574	0.0474982
	random_geometry_Br_01525	-10.6411	-9.96116	-0.679956		-10.7682	0.127131
	random_geometry_Br_01526	-4.9758	-4.63825	-0.337551		-4.89106	-0.0847416
	random_geometry_Br_01527	-2.01475	-2.00834	-0.00640805		-2.12097	0.106216
	random_geometry_Br_01528	-3.22245	-3.37795	0.155504		-3.34089	0.118442
	random_geometry_Br_01530	-3.30385	-3.70967	0.405822		-3.69088	0.387033
	random_geometry_Br_01531	-9.08787	-9.32918	0.24131		-9.72315	0.635278
	random_geometry_Br_01532	-7.84625	-7.53977	-0.306487		-7.86732	0.0210613
	random_geometry_Br_01533	-3.04992	-2.86619	-0.183731		-2.8243	-0.225621
	random_geometry_Br_01534	-6.95483	-7.03234	0.0775119		-7.36885	0.41402
	random_geometry_Br_01535	-17.2914	-16.1886	-1.10275		-11.5079	-5.78349
	random_geometry_Br_01536	-3.14261	-3.01415	-0.128457		-3.07946	-0.0631481
	random_geometry_Br_01537	-0.708462	-0.72906	0.0205988		-0.659607	-0.0488549
	random_geometry_Br_01538	-9.79092	-9.3662	-0.424716		-12.3493	2.55843
	random_geometry_Br_01539	-3.91268	-4.10052	0.187845		-3.69132	-0.221357
	random_geometry_Br_01540	-3.91822	-3.9126	-0.00562042		-3.89285	-0.0253622
	random_geometry_Br_01541	-8.49879	-7.15172	-1.34707		-8.01044	-0.48835
	random_geometry_Br_01542	-3.23758	-3.30453	0.0669589		-3.27554	0.0379608
	random_geometry_Br_01543	-1.28227	-1.43302	0.150749		-1.28467	0.00239757
	random_geometry_Br_01544	-8.73069	-9.67149	0.940801		-9.75374	1.02306
	random_geometry_Br_01545	-4.65395	-4.51557	-0.138379		-4.88675	0.232798
	random_geometry_Br_01546	-4.39718	-4.21809	-0.17909		-4.33412	-0.0630593
	random_geometry_Br_01548	-2.18297	-2.06819	-0.114779		-2.28819	0.105225
	random_geometry_Br_01549	-3.23991	-3.20589	-0.0340246		-3.18026	-0.0596548
	random_geometry_Br_01550	-1.21381	-1.24941	0.035598		-1.22273	0.00891466
	random_geometry_Br_01551	-8.08567	-9.92735	1.84169		-8.43421	0.348545
	random_geometry_Br_01552	-6.1423	-6.0944	-0.0478976		-5.94188	-0.200422
	random_geometry_Br_01553	-0.0710043	-0.0342851	-0.0367191		-0.0864555	0.0154512
	random_geometry_Br_01554	-1.0795	-1.10989	0.0303861		-1.04037	-0.0391329
	random_geometry_Br_01555	-1.31099	-1.31364	0.00265471		-1.33051	0.0195182
	random_geometry_Br_01556	-0.617067	-0.553887	-0.0631799		-0.578016	-0.0390504
	random_geometry_Br_01557	2.80911	2.09936	0.709748		4.11045	-1.30134
	random_geometry_Br_01558	-3.87167	-3.94193	0.070265		-4.01046	0.138792
	random_geometry_Br_01559	-3.86372	-3.57672	-0.287005		-3.74808	-0.11564
	random_geometry_Br_01561	-0.627026	-0.55274	-0.0742863		-0.632323	0.00529635
	random_geometry_Br_01563	-5.72732	-5.62828	-0.0990457		-5.52568	-0.201642
	random_geometry_Br_01565	-1.06337	-1.25333	0.189952		-1.06805	0.00468054
	random_geometry_Br_01566	-1.13607	-1.03562	-0.100451		-1.02108	-0.114991
	random_geometry_Br_01567	-1.57483	-1.51054	-0.0642894		-1.46486	-0.109961
	random_geometry_Br_01568	-8.88902	-9.06823	0.179213		-9.02599	0.136965
	random_geometry_Br_01569	-0.600135	-0.667519	0.0673835		-0.673853	0.0737171
	random_geometry_Br_01570	-1.2636	-1.48781	0.224218		-1.20974	-0.053858
	random_geometry_Br_01571	0.0652148	-0.377688	0.442903		-1.10253	1.16775
	random_geometry_Br_01572	-5.15134	-5.12523	-0.0261109		-5.46629	0.314944
	random_geometry_Br_01573	-1.04969	-1.01851	-0.0311733		-0.977232	-0.0724538
	random_geometry_Br_01574	-3.01402	-3.26845	0.25443		-3.47273	0.458711
	random_geometry_Br_01575	-0.76594	-0.861792	0.0958521		-0.856814	0.0908743
	random_geometry_Br_01577	-4.44031	-4.17016	-0.270147		-3.90216	-0.538147
	random_geometry_Br_01578	-2.35192	-2.36334	0.0114247		-2.37482	0.0229036
	random_geometry_Br_01579	-5.53926	-6.01904	0.479772		-5.48282	-0.0564405
	random_geometry_Br_01580	-3.81429	-3.63596	-0.178327		-3.77535	-0.0389362
	random_geometry_Br_01581	-7.08607	-7.30139	0.215315		-7.13723	0.0511599
	random_geometry_Br_01582	-5.09427	-5.2134	0.119128		-5.07068	-0.0235883
	random_geometry_Br_01583	-3.48386	-3.42626	-0.0575928		-3.30923	-0.174627
	random_geometry_Br_01584	-1.04693	-1.10048	0.0535492		-1.06351	0.0165832
	random_geometry_Br_01585	-2.07289	-1.93103	-0.141861		-2.15296	0.0800675
	random_geometry_Br_01586	-8.00244	-7.56571	-0.43672		-8.01059	0.00815148
	random_geometry_Br_01587	-2.01747	-1.92528	-0.0921911		-2.08257	0.0651015
	random_geometry_Br_01588	-5.40153	-5.79721	0.395678		-5.43286	0.0313239
	random_geometry_Br_01589	-3.16852	-3.19901	0.0304925		-3.03874	-0.129782
	random_geometry_Br_01590	-1.60428	-1.71731	0.113034		-1.55792	-0.0463525
	random_geometry_Br_01591	-1.92411	0.978169	-2.90228		-1.31851	-0.605602
	random_geometry_Br_01592	-1.99647	-2.08985	0.0933784		-1.95448	-0.0419899
	random_geometry_Br_01593	-4.02384	-4.06871	0.0448714		-3.93751	-0.086333
	random_geometry_Br_01594	-3.30942	-3.43707	0.127647		-3.47488	0.16546
	random_geometry_Br_01596	-0.369307	-0.354462	-0.0148452		-0.367886	-0.00142153
	random_geometry_Br_01597	-5.44877	-5.31758	-0.131182		-5.18724	-0.261522
	random_geometry_Br_01598	-2.01521	-1.91219	-0.103021		-1.98025	-0.0349598
	random_geometry_Br_01599	-1.44684	-1.46738	0.020535		-1.37789	-0.0689567
	random_geometry_Br_01600	-10.4982	-10.6768	0.178602		-10.2318	-0.266393
	random_geometry_Br_01601	-3.97563	-3.97759	0.00195707		-4.34591	0.370274
	random_geometry_Br_01602	-7.22359	-6.89391	-0.32968		-7.06128	-0.162313
	random_geometry_Br_01603	8.70653	9.577	-0.870477		9.63261	-0.926082
	random_geometry_Br_01604	-3.2252	-3.39291	0.167709		-3.04106	-0.18414
	random_geometry_Br_01605	-8.80066	-9.59696	0.796303		-9.35512	0.554462
	random_geometry_Br_01606	0.335082	1.26784	-0.932761		0.869263	-0.534181
	random_geometry_Br_01607	-1.74181	-1.72467	-0.0171362		-1.76569	0.0238782
	random_geometry_Br_01608	-3.43976	-3.24238	-0.197382		-3.36607	-0.0736936
	random_geometry_Br_01610	-4.65464	-4.61147	-0.0431751		-4.62591	-0.0287298
	random_geometry_Br_01611	-6.93801	-6.53029	-0.407713		-6.769	-0.169011
	random_geometry_Br_01612	-1.25156	-1.18734	-0.0642227		-1.21631	-0.0352476
	random_geometry_Br_01613	-10.3042	-9.3371	-0.967069		-9.5825	-0.721672
	random_geometry_Br_01615	-3.57584	-3.671	0.0951627		-3.69866	0.122821
	random_geometry_Br_01616	-5.2321	-5.11271	-0.119388		-5.44482	0.212722
	random_geometry_Br_01617	-2.32658	-2.39289	0.0663027		-2.26892	-0.057665
	random_geometry_Br_01618	-4.74401	-4.87947	0.135463		-4.88989	0.145886
	random_geometry_Br_01620	-5.53337	-5.5465	0.013135		-5.58657	0.0532041
	random_geometry_Br_01621	-1.13967	-1.0949	-0.0447648		-1.04137	-0.0982916
	random_geometry_Br_01622	-7.73568	-7.85341	0.117735		-8.21508	0.479405
	random_geometry_Br_01623	-5.62737	-1.50198	-4.12539		-5.47423	-0.153138
	random_geometry_Br_01625	-4.38592	-4.12567	-0.26025		-3.93334	-0.45258
	random_geometry_Br_01626	-2.75831	-2.48258	-0.275723		-2.75248	-0.00583169
	random_geometry_Br_01627	-4.12575	-4.2768	0.151055		-4.27325	0.147503
	random_geometry_Br_01628	-3.00311	-2.99991	-0.00319546		-3.0353	0.0321887
	random_geometry_Br_01629	-1.71207	-1.46917	-0.242899		-1.71551	0.0034385
	random_geometry_Br_01630	-6.96167	-6.60687	-0.354798		-7.02228	0.0606175
	random_geometry_Br_01631	-4.96551	-5.03992	0.0744088		-5.01382	0.0483015
	random_geometry_Br_01632	-8.28921	-7.55846	-0.730753		-8.27147	-0.0177359
	random_geometry_Br_01633	-10.13	-9.04388	-1.08614		-9.73864	-0.391375
	random_geometry_Br_01634	-8.01531	-8.06474	0.0494277		-7.89535	-0.119962
	random_geometry_Br_01635	-0.798145	-0.885884	0.0877383		-1.03709	0.238944
	random_geometry_Br_01636	-3.87348	-4.3744	0.500921		-3.92299	0.0495184
	random_geometry_Br_01637	-5.94902	-5.5697	-0.379322		-6.01581	0.0667951
	random_geometry_Br_01638	-4.42003	-4.60593	0.185898		-4.2781	-0.141925
	random_geometry_Br_01639	-4.83694	-5.00547	0.168523		-5.03229	0.195344
	random_geometry_Br_01640	-3.42793	-3.41459	-0.0133383		-2.93379	-0.494135
	random_geometry_Br_01641	-5.65931	-5.59905	-0.060252		-5.83148	0.172176
	random_geometry_Br_01642	-5.64429	-5.79335	0.149059		-5.44529	-0.199005
	random_geometry_Br_01643	-10.5317	-10.1935	-0.338171		-9.70617	-0.825486
	random_geometry_Br_01644	0.920803	1.76626	-0.845453		0.992802	-0.071999
	random_geometry_Br_01645	-2.66496	-2.61949	-0.0454676		-2.94427	0.27931
	random_geometry_Br_01646	-2.76812	-2.68431	-0.0838074		-2.52152	-0.246599
	random_geometry_Br_01647	-10.2561	-9.36674	-0.88932		-9.68944	-0.566622
	random_geometry_Br_01648	-11.9798	-11.1321	-0.847739		-11.9317	-0.048147
	random_geometry_Br_01649	-4.78294	-4.72856	-0.0543795		-4.69995	-0.0829893
	random_geometry_Br_01650	-11.3779	-11.056	-0.321922		-11.2598	-0.118096
	random_geometry_Br_01651	-4.13991	-4.43581	0.295898		-4.4509	0.310987
	random_geometry_Br_01652	-0.44912	-0.436851	-0.0122685		-0.449954	0.000834218
	random_geometry_Br_01653	-6.5168	-6.59428	0.0774811		-6.60334	0.0865372
	random_geometry_Br_01654	-0.643724	-0.61731	-0.0264132		-0.58075	-0.0629733
	random_geometry_Br_01655	-2.32217	-2.52052	0.198349		-2.44497	0.122799
	random_geometry_Br_01656	-5.6694	-5.92195	0.252545		-5.76015	0.0907451
	random_geometry_Br_01657	-8.66237	-7.7096	-0.952768		-8.07969	-0.582678
	random_geometry_Br_01658	-2.02808	-1.98751	-0.0405729		-2.0436	0.0155247
	random_geometry_Br_01659	3.09797	3.36981	-0.271834		3.69532	-0.597343
	random_geometry_Br_01660	-5.55057	-5.35362	-0.196945		-5.26949	-0.281083
	random_geometry_Br_01661	-2.60813	-2.62784	0.0197074		-2.51753	-0.0905977
	random_geometry_Br_01662	-1.61257	-1.63169	0.0191206		-1.63467	0.022103
	random_geometry_Br_01663	-2.94766	-2.79604	-0.151619		-3.09923	0.151566
	random_geometry_Br_01664	-4.4821	-4.50843	0.0263327		-4.5125	0.0304034
	random_geometry_Br_01665	-0.535478	-0.50108	-0.0343983		-0.561825	0.0263476
	random_geometry_Br_01666	-1.17325	-1.16452	-0.00872294		-1.15974	-0.0135033
	random_geometry_Br_01667	-2.3201	-2.45312	0.133018		-2.31891	-0.00118563
	random_geometry_Br_01669	-5.28095	-4.81902	-0.461925		-5.17098	-0.109966
	random_geometry_Br_01670	-1.51856	-1.58785	0.0692886		-1.6648	0.146241
	random_geometry_Br_01671	-1.37756	-1.42804	0.0504728		-1.48755	0.109985
	random_geometry_Br_01672	-0.992596	-0.945017	-0.0475789		-0.950338	-0.0422581
	random_geometry_Br_01673	-2.42531	-2.45357	0.0282578		-2.36531	-0.0600028
	random_geometry_Br_01674	-1.789	-1.78555	-0.00345861		-1.86036	0.0713505
	random_geometry_Br_01675	-10.2796	-10.3106	0.031045		-10.3711	0.0915184
	random_geometry_Br_01676	-6.90074	-7.04923	0.148495		-6.78604	-0.114695
	random_geometry_Br_01677	-3.91313	-3.8719	-0.0412337		-3.74273	-0.170405
	random_geometry_Br_01678	6.4889	5.7516	0.737301		3.90748	2.58142
	random_geometry_Br_01679	-4.75453	-4.773	0.0184719		-4.61437	-0.14016
	random_geometry_Br_01680	-6.00672	-5.52108	-0.485638		-5.33804	-0.668671
	random_geometry_Br_01681	-5.44559	-5.32057	-0.125013		-5.61288	0.167292
	random_geometry_Br_01683	-2.68258	-2.98319	0.300608		-2.94193	0.259349
	random_geometry_Br_01684	-6.77722	-6.62851	-0.148706		-6.87889	0.101668
	random_geometry_Br_01685	-3.26854	-3.1477	-0.120846		-3.33898	0.0704328
	random_geometry_Br_01686	-8.21005	-8.34096	0.130913		-8.15555	-0.0544964
	random_geometry_Br_01687	-3.63571	-3.61701	-0.0186929		-3.27288	-0.362828
	random_geometry_Br_01688	-1.37858	-1.26819	-0.110392		-1.32298	-0.0556002
	random_geometry_Br_01689	-2.64597	-2.43707	-0.208906		-2.85502	0.209048
	random_geometry_Br_01690	-4.12757	-4.06991	-0.0576654		-4.09792	-0.0296507
	random_geometry_Br_01691	-0.427073	-0.455955	0.0288813		-0.495051	0.0679781
	random_geometry_Br_01692	-3.6677	-3.76275	0.0950476		-3.71244	0.0447437
	random_geometry_Br_01693	-0.969665	-0.861562	-0.108103		-0.872216	-0.097449
	random_geometry_Br_01694	-1.42744	-1.42293	-0.00450688		-1.33546	-0.0919787
	random_geometry_Br_01695	-9.85887	-9.99516	0.136287		-9.65494	-0.203937
	random_geometry_Br_01697	-2.92263	-3.02192	0.0992826		-2.95529	0.0326522
	random_geometry_Br_01698	-1.42148	-1.41942	-0.00205938		-1.3897	-0.0317846
	random_geometry_Br_01699	-9.00037	-8.97219	-0.0281763		-8.8149	-0.18547
	random_geometry_Br_01700	-3.47509	-3.60615	0.131059		-3.7636	0.288515
	random_geometry_Br_01701	-13.5303	-12.0925	-1.4378		-14.0646	0.534286
	random_geometry_Br_01702	-2.30297	-2.33526	0.0322924		-2.53289	0.229919
	random_geometry_Br_01703	-1.94999	-1.77439	-0.175599		-1.82217	-0.127827
	random_geometry_Br_01704	-1.54186	-1.55158	0.00971829		-1.37212	-0.169744
	random_geometry_Br_01705	-4.76985	-4.67616	-0.0936926		-5.06248	0.292628
	random_geometry_Br_01706	-1.62258	-1.64311	0.020529		-1.58559	-0.0369859
	random_geometry_Br_01707	-5.86787	-6.11685	0.248976		-6.30195	0.434075
	random_geometry_Br_01708	-1.83612	-1.75467	-0.0814476		-1.98251	0.146391
	random_geometry_Br_01709	-0.50995	-0.511611	0.00166131		-0.491847	-0.018103
	random_geometry_Br_01710	-2.71184	-2.72156	0.00971624		-3.00208	0.290237
	random_geometry_Br_01711	-3.85741	-3.56434	-0.293068		-3.65276	-0.204649
	random_geometry_Br_01712	-6.36398	-6.23491	-0.129071		-6.39368	0.0297027
	random_geometry_Br_01713	-8.7834	-8.56702	-0.216379		-8.60088	-0.182521
	random_geometry_Br_01714	-3.20475	-3.67087	0.466122		-3.39455	0.189807
	random_geometry_Br_01715	-1.78953	-1.74974	-0.0397864		-1.82824	0.0387111
	random_geometry_Br_01716	-5.68008	-5.6726	-0.00747966		-5.6099	-0.0701804
	random_geometry_Br_01718	-6.76485	-6.72954	-0.0353108		-6.75076	-0.0140896
	random_geometry_Br_01719	-9.24143	-9.30865	0.0672249		-9.04319	-0.198236
	random_geometry_Br_01720	-1.0052	-0.966762	-0.0384417		-0.966288	-0.0389157
	random_geometry_Br_01721	-0.811582	-0.79463	-0.0169513		-0.746187	-0.065395
	random_geometry_Br_01722	-1.20229	-1.19267	-0.00961965		-1.22211	0.0198184
	random_geometry_Br_01723	-0.357415	-0.272288	-0.0851264		-0.558774	0.201359
	random_geometry_Br_01724	-1.99035	-1.83667	-0.153675		-2.15906	0.168715
	random_geometry_Br_01725	-1.89702	-1.72033	-0.176687		-1.78952	-0.107499
	random_geometry_Br_01727	-2.8662	-2.85005	-0.0161492		-3.03067	0.164463
	random_geometry_Br_01728	-7.34239	-7.54807	0.205684		-8.06037	0.717981
	random_geometry_Br_01729	-10.8328	-10.4771	-0.355685		-10.6555	-0.177229
	random_geometry_Br_01730	-4.70676	-4.74966	0.0429006		-4.89206	0.185299
	random_geometry_Br_01732	-4.45808	-4.23379	-0.224285		-4.35721	-0.100865
	random_geometry_Br_01733	-5.82713	-5.88545	0.0583265		-5.88281	0.0556862
	random_geometry_Br_01735	-5.26224	-4.71904	-0.543201		-4.65973	-0.602509
	random_geometry_Br_01736	8.96688	7.44806	1.51882		6.05832	2.90855
	random_geometry_Br_01737	-6.23543	-6.33236	0.0969346		-6.29849	0.0630592
	random_geometry_Br_01738	-3.74022	-3.41245	-0.327771		-3.64013	-0.100093
	random_geometry_Br_01739	-5.32511	-5.49077	0.165665		-5.31442	-0.0106899
	random_geometry_Br_01740	-4.13806	-3.83766	-0.300401		-4.22742	0.0893566
	random_geometry_Br_01741	-8.24338	-8.23061	-0.012777		-8.14371	-0.099671
	random_geometry_Br_01742	-0.659379	-0.660697	0.00131773		-0.634232	-0.0251471
	random_geometry_Br_01743	-7.22621	-7.49075	0.264539		-7.27059	0.0443849
	random_geometry_Br_01744	-0.79683	-0.718024	-0.0788068		-0.865983	0.0691522
	random_geometry_Br_01745	-1.00369	-0.949601	-0.0540931		-1.08726	0.0835615
	random_geometry_Br_01746	-3.01131	-2.87859	-0.132718		-2.89017	-0.121146
	random_geometry_Br_01747	-5.88712	-5.68369	-0.20343		-5.51943	-0.367686
	random_geometry_Br_01748	-3.33122	-3.32163	-0.00958693		-3.32065	-0.0105726
	random_geometry_Br_01749	-2.88658	-2.95084	0.0642571		-2.97411	0.087526
	random_geometry_Br_01750	-3.95574	-3.64708	-0.30866		-3.67283	-0.282903
	random_geometry_Br_01751	-11.268	-10.3778	-0.890167		-10.8204	-0.447601
	random_geometry_Br_01752	-3.07795	-3.10688	0.0289348		-3.13509	0.0571433
	random_geometry_Br_01753	-6.34332	-6.18455	-0.158774		-6.16011	-0.183207
	random_geometry_Br_01754	-4.75673	-4.60665	-0.150078		-4.41615	-0.340587
	random_geometry_Br_01755	-5.99448	-5.9744	-0.0200863		-6.11642	0.121933
	random_geometry_Br_01756	-3.43511	-3.5185	0.0833936		-3.48116	0.0460563
	random_geometry_Br_01757	-6.06756	-6.05149	-0.0160673		-5.68827	-0.379289
	random_geometry_Br_01758	-3.68249	-3.49845	-0.184037		-3.61806	-0.0644212
	random_geometry_Br_01759	-12.1982	-10.3851	-1.81303		-10.7525	-1.44567
	random_geometry_Br_01760	-5.98103	-6.03491	0.0538785		-5.59679	-0.384244
	random_geometry_Br_01761	-8.14783	-8.46087	0.313037		-8.28432	0.136487
	random_geometry_Br_01762	-8.72279	-8.87689	0.154099		-8.68463	-0.0381589
	random_geometry_Br_01764	-3.94599	-4.29841	0.352419		-3.80052	-0.145472
	random_geometry_Br_01765	-2.12446	-2.17513	0.0506793		-2.18668	0.062225
	random_geometry_Br_01766	-9.39268	-9.29362	-0.0990519		-9.27809	-0.114585
	random_geometry_Br_01767	3.31084	1.52523	1.78562		1.61668	1.69416
	random_geometry_Br_01768	-1.76793	-1.63244	-0.13549		-1.87863	0.110705
	random_geometry_Br_01769	-5.53153	-5.8594	0.327869		-5.43785	-0.0936779
	random_geometry_Br_01770	0.805852	3.19674	-2.39089		1.08694	-0.281092
	random_geometry_Br_01772	-4.03418	-4.3211	0.286918		-4.71473	0.680542
	random_geometry_Br_01773	-7.38441	-7.05588	-0.328537		-7.30772	-0.0766945
	random_geometry_Br_01774	-5.2825	-5.21376	-0.0687476		-5.12694	-0.155562
	random_geometry_Br_01775	-3.38489	-3.43009	0.0451959		-3.16325	-0.221648
	random_geometry_Br_01776	-1.31402	-1.19578	-0.118239		-1.25777	-0.0562485
	random_geometry_Br_01777	-2.0642	-2.02287	-0.0413391		-2.07938	0.015179
	random_geometry_Br_01778	-1.23118	-1.09321	-0.137969		-1.09978	-0.131396
	random_geometry_Br_01779	-4.59045	-3.99407	-0.596378		-4.38891	-0.201541
	random_geometry_Br_01780	-3.69177	-3.87083	0.179064		-3.57732	-0.114446
	random_geometry_Br_01783	-0.798726	-0.804467	0.00574129		-0.703494	-0.0952318
	random_geometry_Br_01784	-3.16864	-3.13483	-0.0338014		-3.02983	-0.138808
	random_geometry_Br_01785	-3.35488	-3.29866	-0.0562148		-3.22606	-0.128819
	random_geometry_Br_01786	-1.74799	-1.81327	0.0652801		-1.78396	0.035974
	random_geometry_Br_01787	-5.57379	-11.4858	5.91197		-6.35009	0.776301
	random_geometry_Br_01788	-0.828055	-0.904237	0.0761827		-0.944789	0.116735
	random_geometry_Br_01789	-0.799662	-0.773957	-0.0257044		-0.8515	0.0518383
	random_geometry_Br_01790	-6.17888	-6.8723	0.693426		-6.19729	0.0184148
	random_geometry_Br_01791	-0.209587	-0.169346	-0.0402418		-0.267668	0.0580809
	random_geometry_Br_01792	-2.96877	-3.42485	0.456081		-3.6059	0.637126
	random_geometry_Br_01793	-1.94093	-1.96795	0.0270165		-1.90738	-0.0335479
	random_geometry_Br_01794	-3.47269	-3.59325	0.120553		-3.44188	-0.0308115
	random_geometry_Br_01795	-2.96674	-3.10628	0.139533		-2.90614	-0.060599
	random_geometry_Br_01797	-5.05538	-5.66935	0.613974		-5.61274	0.557365
	random_geometry_Br_01798	-2.4158	-2.43292	0.0171174		-2.52902	0.113216
	random_geometry_Br_01799	-1.65705	-1.62813	-0.0289162		-1.64253	-0.0145187
	random_geometry_Br_01800	-12.1044	-9.45762	-2.64675		-9.80218	-2.3022
	random_geometry_Br_01801	-9.46729	-9.77912	0.311826		-9.63577	0.168476
	random_geometry_Br_01802	-2.14505	-2.15079	0.0057385		-2.24352	0.0984671
	random_geometry_Br_01803	-5.5414	-5.18335	-0.358046		-5.07704	-0.464358
	random_geometry_Br_01804	-1.82653	-1.68927	-0.137263		-1.71223	-0.114295
	random_geometry_Br_01805	-0.0911587	-0.0740764	-0.0170823		-0.0657435	-0.0254151
	random_geometry_Br_01806	-7.48825	-5.62297	-1.86528		-5.76767	-1.72058
	random_geometry_Br_01807	2.13347	1.28389	0.849581		1.43319	0.700275
	random_geometry_Br_01808	-0.726424	-0.755657	0.0292332		-0.677632	-0.0487917
	random_geometry_Br_01809	-5.09783	-4.79589	-0.301938		-5.19707	0.0992431
	random_geometry_Br_01810	-5.94646	-6.4892	0.542738		-6.37369	0.427226
	random_geometry_Br_01811	-2.00386	-2.06483	0.060974		-2.12025	0.11639
	random_geometry_Br_01812	-4.97673	-4.97239	-0.00434432		-5.05176	0.07503
	random_geometry_Br_01813	-1.36522	-1.28154	-0.0836808		-1.30728	-0.0579403
	random_geometry_Br_01814	-0.367972	-0.441527	0.0735546		-0.42063	0.0526581
	random_geometry_Br_01815	-6.39948	-6.32345	-0.0760258		-6.31747	-0.0820034
	random_geometry_Br_01816	-6.46927	-6.78165	0.312371		-6.51804	0.0487688
	random_geometry_Br_01817	-5.16471	-5.37331	0.208595		-5.2676	0.102888
	random_geometry_Br_01818	-11.482	-11.4315	-0.0505481		-11.5152	0.0331292
	random_geometry_Br_01819	-4.65574	-4.08577	-0.569976		-4.49176	-0.163982
	random_geometry_Br_01820	-3.24443	-3.46553	0.221097		-3.21672	-0.0277143
	random_geometry_Br_01821	-3.52316	-3.54835	0.0251835		-3.49964	-0.0235211
	random_geometry_Br_01822	-7.18477	-7.31996	0.135192		-7.05825	-0.126516
	random_geometry_Br_01823	-1.04523	-1.1949	0.149668		-0.972966	-0.0722631
	random_geometry_Br_01824	-7.85988	-7.57908	-0.280797		-8.00041	0.140537
	random_geometry_Br_01825	-1.35732	-1.32995	-0.0273708		-1.22125	-0.136074
	random_geometry_Br_01826	-1.11386	-1.31762	0.203759		-1.16355	0.0496913
	random_geometry_Br_01827	-6.06872	-6.00333	-0.0653999		-6.26408	0.19535
	random_geometry_Br_01828	-3.09927	-2.99588	-0.103397		-2.91831	-0.180967
	random_geometry_Br_01829	-1.28356	-1.30079	0.0172344		-1.18274	-0.100814
	random_geometry_Br_01830	-1.3618	-1.29502	-0.06678		-1.63673	0.274929
	random_geometry_Br_01831	-13.2596	-14.285	1.02541		-12.6758	-0.583769
	random_geometry_Br_01832	-3.15594	-3.80899	0.653046		-3.37991	0.223963
	random_geometry_Br_01833	-2.53124	-2.56689	0.0356472		-2.51377	-0.0174738
	random_geometry_Br_01834	-1.42049	-1.68935	0.268854		-1.58233	0.161833
	random_geometry_Br_01836	-1.92348	-1.90349	-0.0199935		-1.96445	0.0409717
	random_geometry_Br_01837	-1.17321	-0.933495	-0.23971		-1.01763	-0.155573
	random_geometry_Br_01838	-9.89899	-11.0623	1.16329		-10.5418	0.642852
	random_geometry_Br_01839	-5.01725	-4.75714	-0.26011		-4.57375	-0.443496
	random_geometry_Br_01840	-0.87881	-0.982313	0.103503		-1.0361	0.15729
	random_geometry_Br_01841	-2.7323	-2.63455	-0.0977468		-2.78185	0.0495563
	random_geometry_Br_01842	-3.51809	-3.40366	-0.114432		-3.3289	-0.189192
	random_geometry_Br_01844	5.78455	5.20169	0.58286		4.60219	1.18237
	random_geometry_Br_01845	-2.77099	-2.85774	0.0867566		-2.82601	0.0550271
	random_geometry_Br_01846	-1.06234	-1.01249	-0.0498525		-1.008	-0.0543436
	random_geometry_Br_01847	-6.38537	-6.51592	0.130547		-6.70756	0.322187
	random_geometry_Br_01848	-12.7752	-12.7769	0.00165573		-12.1414	-0.633879
	random_geometry_Br_01849	-6.46724	-6.54604	0.0787918		-6.53376	0.0665128
	random_geometry_Br_01850	-2.00278	-1.80698	-0.195799		-1.88168	-0.121094
	random_geometry_Br_01852	-3.10054	-3.27369	0.17315		-3.22525	0.12471
	random_geometry_Br_01853	-0.907828	-0.961461	0.0536332		-0.949029	0.0412007
	random_geometry_Br_01854	-8.41765	-7.76535	-0.652308		-8.35102	-0.0666345
	random_geometry_Br_01855	-1.33967	-1.36539	0.0257155		-1.43972	0.10005
	random_geometry_Br_01856	-2.49357	-2.46566	-0.0279069		-2.6671	0.173534
	random_geometry_Br_01857	-5.06085	-5.43003	0.369181		-5.87209	0.811241
	random_geometry_Br_01858	-0.575482	-0.634155	0.0586727		-0.479742	-0.0957406
	random_geometry_Br_01859	-4.39217	-4.50237	0.110196		-4.47828	0.0861098
	random_geometry_Br_01860	-0.879474	-0.799981	-0.0794937		-0.822327	-0.0571469
	random_geometry_Br_01861	-2.75468	-2.88292	0.128231		-2.82226	0.0675758
	random_geometry_Br_01862	-4.58547	-4.62799	0.0425228		-4.63321	0.0477451
	random_geometry_Br_01863	-1.98767	-2.27731	0.289637		-1.97042	-0.0172446
	random_geometry_Br_01864	-2.33063	-2.36211	0.0314774		-2.53865	0.208025
	random_geometry_Br_01865	-0.965493	-0.89827	-0.0672232		-0.878795	-0.0866976
	random_geometry_Br_01866	-2.12577	-1.87559	-0.250186		-2.34726	0.221492
	random_geometry_Br_01867	-0.589956	-0.620222	0.0302657		-0.552256	-0.0376998
	random_geometry_Br_01868	-4.60196	-4.74462	0.142662		-4.55422	-0.0477343
	random_geometry_Br_01869	-3.72808	-2.91491	-0.813172		-4.07948	0.351397
	random_geometry_Br_01870	-4.59769	-3.13289	-1.4648		-2.73253	-1.86516
	random_geometry_Br_01871	-6.2073	-6.38877	0.181472		-6.14638	-0.0609186
	random_geometry_Br_01872	-2.63979	-2.62788	-0.0119087		-2.71423	0.0744467
	random_geometry_Br_01873	-10.9032	-10.8546	-0.0485513		-11.1779	0.274748
	random_geometry_Br_01874	-3.58007	-3.84735	0.267279		-3.56629	-0.0137877
	random_geometry_Br_01875	-0.872973	-0.915237	0.0422641		-0.852735	-0.0202383
	random_geometry_Br_01876	-0.387428	-0.422754	0.0353259		-0.377658	-0.00977019
	random_geometry_Br_01877	-9.34604	-9.23528	-0.110764		-9.67618	0.330133
	random_geometry_Br_01878	-12.7039	-11.1657	-1.53818		-12.5029	-0.200992
	random_geometry_Br_01879	-9.07808	-9.03842	-0.0396599		-9.01185	-0.0662359
	random_geometry_Br_01880	-4.21818	-4.27743	0.059253		-4.33125	0.113066
	random_geometry_Br_01881	-1.60282	-1.61955	0.0167298		-1.55328	-0.049538
	random_geometry_Br_01882	-1.4231	-1.43547	0.0123706		-1.54241	0.119306
	random_geometry_Br_01883	-2.12304	-2.10635	-0.0166877		-2.0524	-0.070644
	random_geometry_Br_01884	-2.90899	-3.05231	0.14332		-2.83871	-0.070273
	random_geometry_Br_01885	-3.21268	-3.33792	0.125236		-3.0379	-0.174778
	random_geometry_Br_01886	-3.74609	-3.84969	0.103595		-4.00578	0.259688
	random_geometry_Br_01887	-1.58279	-1.36048	-0.222307		-1.44034	-0.142445
	random_geometry_Br_01888	-3.54025	-3.44178	-0.0984649		-3.27869	-0.261551
	random_geometry_Br_01890	-1.1136	-1.02275	-0.0908519		-1.10552	-0.00807985
	random_geometry_Br_01891	-1.91507	-2.11972	0.204654		-2.29087	0.3758
	random_geometry_Br_01892	-13.9613	-11.395	-2.56632		-12.2181	-1.7432
	random_geometry_Br_01893	-8.0629	-8.24391	0.181011		-7.98643	-0.0764639
	random_geometry_Br_01894	-4.44181	-4.38368	-0.0581284		-4.49899	0.0571832
	random_geometry_Br_01895	-3.72492	-4.03391	0.308995		-3.6868	-0.0381167
	random_geometry_Br_01896	-3.41957	-3.54562	0.12605		-3.15698	-0.262584
	random_geometry_Br_01897	-7.31121	-6.90463	-0.406585		-6.91518	-0.396033
	random_geometry_Br_01898	-0.409777	-0.30806	-0.101717		-0.450916	0.0411392
	random_geometry_Br_01899	-3.46848	-3.95639	0.487914		-4.01178	0.543302
	random_geometry_Br_01900	-0.89071	-0.801398	-0.0893124		-0.767394	-0.123316
	random_geometry_Br_01901	-0.595381	-0.776385	0.181004		-0.687828	0.0924469
	random_geometry_Br_01902	-8.79434	-8.60684	-0.187504		-8.9482	0.153855
	random_geometry_Br_01903	-7.77136	-7.69068	-0.0806837		-7.3462	-0.425162
	random_geometry_Br_01904	-3.0677	-2.72357	-0.344124		-2.96409	-0.103603
	random_geometry_Br_01905	-11.9081	-11.8022	-0.105929		-11.2646	-0.643528
	random_geometry_Br_01906	-2.35067	-2.88597	0.535299		-2.5362	0.185532
	random_geometry_Br_01907	-1.63438	-1.56055	-0.0738274		-1.64336	0.00898028
	random_geometry_Br_01908	-4.30993	-4.04917	-0.260764		-3.99117	-0.318759
	random_geometry_Br_01909	-2.73373	-2.53774	-0.195984		-2.70826	-0.0254698
	random_geometry_Br_01911	-2.82213	-3.17291	0.350785		-2.87482	0.0526876
	random_geometry_Br_01912	-5.06221	-5.0498	-0.0124128		-4.90506	-0.157148
	random_geometry_Br_01913	-1.18687	-1.17996	-0.00690989		-1.16797	-0.0188986
	random_geometry_Br_01914	-2.26668	-2.04711	-0.219576		-2.08814	-0.178545
	random_geometry_Br_01915	-1.53923	-1.89668	0.357449		-1.62296	0.0837274
	random_geometry_Br_01916	-0.991461	-0.980273	-0.0111887		-1.06858	0.0771198
	random_geometry_Br_01917	-4.9421	-5.15648	0.214372		-4.73996	-0.202141
	random_geometry_Br_01918	-3.24995	-3.79779	0.547839		-3.26724	0.0172961
	random_geometry_Br_01919	-4.70475	-4.586	-0.118751		-4.60635	-0.0983958
	random_geometry_Br_01920	-4.49246	-4.11443	-0.378028		-4.487	-0.00545827
	random_geometry_Br_01921	-3.3447	-3.18608	-0.158616		-3.14256	-0.202133
	random_geometry_Br_01922	-9.29672	-8.73253	-0.564189		-8.3924	-0.904318
	random_geometry_Br_01923	-2.30699	-2.10535	-0.201639		-2.16211	-0.144879
	random_geometry_Br_01924	-2.70519	-2.65755	-0.0476437		-3.00111	0.295916
	random_geometry_Br_01925	-1.89862	-1.96249	0.0638633		-2.04637	0.147749
	random_geometry_Br_01926	-12.6961	-11.0131	-1.68304		-12.1557	-0.540447
	random_geometry_Br_01927	-4.83662	-4.67463	-0.161987		-4.91782	0.0811972
	random_geometry_Br_01928	-3.07192	-2.45205	-0.619866		-3.06851	-0.00340436
	random_geometry_Br_01929	-1.82176	-1.85165	0.029889		-1.74376	-0.0780028
	random_geometry_Br_01930	-0.473677	-0.421207	-0.0524703		-0.513906	0.0402293
	random_geometry_Br_01931	-4.02541	-4.20139	0.175981		-4.06274	0.037333
	random_geometry_Br_01932	-1.75753	-1.72701	-0.0305197		-1.58495	-0.172584
	random_geometry_Br_01933	-1.70836	-1.93198	0.223626		-1.76037	0.0520192
	random_geometry_Br_01934	-4.61127	-4.26597	-0.345301		-4.40025	-0.21102
	random_geometry_Br_01935	-0.0733068	-0.156864	0.0835574		-0.278047	0.20474
	random_geometry_Br_01936	-11.0906	-11.4736	0.382992		-11.1871	0.0964686
	random_geometry_Br_01937	-0.41595	-0.408189	-0.00776177		-0.419159	0.00320826
	random_geometry_Br_01938	1.95595	1.90506	0.050892		2.50308	-0.547126
	random_geometry_Br_01939	-0.504821	-0.487953	-0.0168679		-0.453271	-0.0515495
	random_geometry_Br_01940	-7.81641	-10.3943	2.57792		-9.58763	1.77122
	random_geometry_Br_01941	-0.552439	-0.628707	0.0762685		-0.553347	0.000908065
	random_geometry_Br_01942	-1.67639	-1.68513	0.00874281		-1.75422	0.0778315
	random_geometry_Br_01943	-0.698569	-0.847763	0.149194		-0.660727	-0.0378426
	random_geometry_Br_01944	-2.00757	-2.1347	0.127129		-2.20288	0.195309
	random_geometry_Br_01946	-6.64549	-6.95978	0.31429		-6.79017	0.144681
	random_geometry_Br_01947	-1.38426	-1.39117	0.00690727		-1.45184	0.067576
	random_geometry_Br_01948	-13.9171	-13.2937	-0.623359		-13.3638	-0.553342
	random_geometry_Br_01949	-1.53526	1.334	-2.86926		-0.424378	-1.11089
	random_geometry_Br_01950	-0.572676	-0.647111	0.0744344		-0.588082	0.0154055
	random_geometry_Br_01951	-5.59708	-5.44429	-0.152785		-5.44993	-0.147141
	random_geometry_Br_01952	-1.07326	-0.96844	-0.104822		-1.12697	0.0537096
	random_geometry_Br_01953	-1.02013	-1.15426	0.134136		-0.982483	-0.0376428
	random_geometry_Br_01954	-1.4691	-1.59645	0.12735		-1.511	0.0418941
	random_geometry_Br_01955	-2.94696	-2.97498	0.0280189		-2.81617	-0.130789
	random_geometry_Br_01956	-1.96386	-2.10718	0.143322		-2.1004	0.136539
	random_geometry_Br_01957	-4.11813	-4.16313	0.0449985		-4.34941	0.231283
	random_geometry_Br_01958	-5.86913	-5.82275	-0.0463749		-5.91132	0.0421933
	random_geometry_Br_01959	-2.29029	-2.11551	-0.174778		-2.32538	0.0350924
	random_geometry_Br_01960	-4.63788	-4.46088	-0.176995		-4.61906	-0.0188178
	random_geometry_Br_01961	-3.61159	-3.2236	-0.387997		-3.24414	-0.367448
	random_geometry_Br_01963	-7.06416	-7.96468	0.90052		-7.50792	0.443763
	random_geometry_Br_01964	-1.66211	-1.69052	0.0284141		-1.67974	0.0176261
	random_geometry_Br_01965	-0.689715	-0.75018	0.0604648		-0.847935	0.158219
	random_geometry_Br_01966	-0.94156	-0.932727	-0.0088326		-0.88356	-0.0580002
	random_geometry_Br_01967	-6.7558	-6.56546	-0.190346		-6.90839	0.152592
	random_geometry_Br_01968	-2.5932	-2.55073	-0.0424714		-2.5445	-0.0486953
	random_geometry_Br_01969	-0.742632	-0.783884	0.0412519		-0.852969	0.110337
	random_geometry_Br_01970	-9.62321	-9.41767	-0.205537		-9.65161	0.028397
	random_geometry_Br_01971	-4.58663	-4.72468	0.138058		-4.67731	0.0906877
	random_geometry_Br_01972	1.40127	2.79908	-1.39781		1.49057	-0.0893071
	random_geometry_Br_01973	-2.65705	-2.68523	0.0281805		-2.73707	0.0800143
	random_geometry_Br_01974	-1.50176	-1.59477	0.0930126		-1.50792	0.00615807
	random_geometry_Br_01975	-0.89521	-0.935986	0.0407758		-0.880704	-0.0145059
	random_geometry_Br_01976	-2.63774	-2.63872	0.000982149		-2.63482	-0.00292386
	random_geometry_Br_01977	-2.36963	-2.29034	-0.0792829		-2.50342	0.133793
	random_geometry_Br_01978	-6.59037	-6.50734	-0.0830303		-6.71001	0.119635
	random_geometry_Br_01979	-2.47301	-2.44872	-0.0242824		-2.59168	0.118678
	random_geometry_Br_01980	-5.20123	-4.3316	-0.869631		-6.19611	0.994883
	random_geometry_Br_01981	-1.07103	-1.07333	0.00229847		-1.07579	0.00476085
	random_geometry_Br_01982	-2.94654	-2.97104	0.024498		-2.9262	-0.020344
	random_geometry_Br_01983	-3.55205	-3.37921	-0.172838		-3.65634	0.104294
	random_geometry_Br_01984	-8.30266	-8.69434	0.391674		-8.51947	0.216809
	random_geometry_Br_01985	-0.322696	-0.377328	0.0546319		-0.466003	0.143307
	random_geometry_Br_01986	-7.6119	-7.41336	-0.198541		-7.71566	0.103759
	random_geometry_Br_01987	-0.792807	-0.997299	0.204492		-0.883661	0.090854
	random_geometry_Br_01988	-0.914219	-0.877977	-0.0362418		-0.974762	0.0605432
	random_geometry_Br_01989	2.21352	1.93604	0.277486		2.19248	0.0210451
	random_geometry_Br_01990	-6.86609	-6.7625	-0.103582		-6.61153	-0.254551
	random_geometry_Br_01991	-1.0741	-1.00827	-0.0658296		-1.05357	-0.0205319
	random_geometry_Br_01992	-2.41305	-2.35059	-0.0624573		-2.46164	0.048594
	random_geometry_Br_01993	-8.9488	-9.07758	0.128783		-8.72531	-0.223486
	random_geometry_Br_01994	-0.536676	-0.512249	-0.0244269		-0.401913	-0.134763
	random_geometry_Br_01995	4.28014	5.11145	-0.831314		4.46399	-0.183855
	random_geometry_Br_01996	-1.13892	-1.12002	-0.0188988		-1.01569	-0.123227
	random_geometry_Br_01997	-9.65281	-9.59028	-0.0625337		-9.48367	-0.169144
	random_geometry_Br_01998	-1.50865	-1.55004	0.0413901		-1.51891	0.0102624
	random_geometry_Br_01999	-3.79586	-4.07689	0.281036		-3.95118	0.155325
	random_geometry_Br_02000	-1.50515	-1.41206	-0.0930915		-1.53549	0.0303411
	random_geometry_Br_02001	-0.925671	-0.94277	0.0170984		-0.919432	-0.00623876
	random_geometry_Br_02002	-1.11198	-1.11317	0.00119048		-1.04866	-0.0633182
	random_geometry_Br_02003	-6.50701	-6.7124	0.205391		-6.54943	0.0424173
	random_geometry_Br_02004	-5.29606	-1.57571	-3.72034		-7.23495	1.9389
	random_geometry_Br_02005	-5.91646	-5.98263	0.0661669		-6.21218	0.295714
	random_geometry_Br_02006	-0.690269	-0.719849	0.0295792		-0.603389	-0.0868803
	random_geometry_Br_02007	-5.71982	-6.17644	0.456626		-5.84777	0.127948
	random_geometry_Br_02008	-2.44274	-2.625	0.18226		-2.5956	0.15286
	random_geometry_Br_02009	-7.91154	-7.89281	-0.0187326		-7.63962	-0.271925
	random_geometry_Br_02010	-4.04909	-4.18544	0.13635		-3.5369	-0.512193
	random_geometry_Br_02011	-0.384996	-0.343758	-0.0412377		-0.450292	0.0652962
	random_geometry_Br_02012	-1.60085	-1.50378	-0.0970641		-1.5673	-0.0335503
	random_geometry_Br_02013	-0.770045	-0.847179	0.077134		-0.748815	-0.0212301
	random_geometry_Br_02014	-10.5214	-8.98475	-1.5366		-9.40249	-1.11887
	random_geometry_Br_02015	-1.37925	-1.67041	0.291164		-1.50474	0.125494
	random_geometry_Br_02016	-3.66994	-3.80633	0.136393		-3.74125	0.071311
	random_geometry_Br_02017	-1.06419	-1.33729	0.273103		-1.15907	0.0948776
	random_geometry_Br_02018	-6.05736	-6.10099	0.0436335		-5.90147	-0.155889
	random_geometry_Br_02019	-2.35567	-2.37684	0.0211674		-2.25494	-0.100727
	random_geometry_Br_02020	-6.70877	-7.3489	0.640129		-6.63567	-0.0730986
	random_geometry_Br_02021	-7.04955	-6.35666	-0.692892		-6.98889	-0.0606605
	random_geometry_Br_02022	-4.3567	-4.63883	0.282133		-4.58427	0.227569
	random_geometry_Br_02023	-2.50605	-2.91123	0.405181		-2.62385	0.117805
	random_geometry_Br_02025	-1.67169	-1.45549	-0.216195		-1.87705	0.205362
	random_geometry_Br_02026	-1.51423	-1.39887	-0.115358		-1.61777	0.103538
	random_geometry_Br_02027	-2.33353	-2.652	0.318469		-2.4753	0.141761
	random_geometry_Br_02028	-4.03273	-3.83102	-0.201707		-3.94044	-0.0922836
	random_geometry_Br_02029	-7.13251	-6.86554	-0.266969		-7.06093	-0.0715793
	random_geometry_Br_02030	-3.61289	-4.17719	0.564298		-3.98676	0.373867
	random_geometry_Br_02031	-2.11964	-2.20122	0.0815813		-2.2579	0.13826
	random_geometry_Br_02032	-3.61485	-3.61346	-0.00138915		-3.67688	0.0620269
	random_geometry_Br_02033	-2.96646	-3.19959	0.233134		-2.75974	-0.206713
	random_geometry_Br_02034	-2.06063	-2.01093	-0.0497027		-2.04438	-0.0162538
	random_geometry_Br_02035	-2.73391	-2.74775	0.0138391		-2.76729	0.0333725
	random_geometry_Br_02036	-5.10991	-5.34264	0.232727		-5.31264	0.202732
	random_geometry_Br_02037	-3.52195	-3.63141	0.109452		-3.7048	0.182848
	random_geometry_Br_02039	-7.71869	-7.93094	0.212253		-7.95863	0.23994
	random_geometry_Br_02040	-5.1961	-4.74761	-0.448493		-5.25734	0.0612357
	random_geometry_Br_02041	-2.34235	-4.98545	2.6431		-4.95099	2.60863
	random_geometry_Br_02042	-3.68434	-3.4436	-0.240745		-3.70274	0.0183982
	random_geometry_Br_02043	-9.76109	-12.9322	3.17106		-12.4036	2.64251
	random_geometry_Br_02044	-0.492292	-0.475404	-0.0168887		-0.435974	-0.0563185
	random_geometry_Br_02045	-8.42232	-8.0006	-0.421728		-8.31463	-0.10769
	random_geometry_Br_02046	-0.728419	-0.723203	-0.0052159		-0.657998	-0.0704212
	random_geometry_Br_02047	-13.9591	-14.4144	0.455262		-14.3815	0.422385
	random_geometry_Br_02048	-0.135385	-0.28842	0.153035		-1.27133	1.13595
	random_geometry_Br_02049	-2.46803	-2.31192	-0.156111		-2.44256	-0.0254689
	random_geometry_Br_02050	-3.78554	-3.60737	-0.178169		-3.86105	0.0755029
	random_geometry_Br_02051	-5.3989	-5.00267	-0.396233		-6.23268	0.833781
	random_geometry_Br_02052	-6.2765	-6.10049	-0.176008		-5.70439	-0.572105
	random_geometry_Br_02053	-3.59639	-3.53576	-0.0606371		-3.58494	-0.0114497
	random_geometry_Br_02054	-5.9555	-6.0854	0.129903		-6.05373	0.0982309
	random_geometry_Br_02055	-11.3192	-11.7728	0.453648		-11.5928	0.27359
	random_geometry_Br_02056	-1.77439	-1.74261	-0.0317786		-1.67736	-0.0970318
	random_geometry_Br_02057	-6.03305	-6.11311	0.0800638		-6.02121	-0.0118394
	random_geometry_Br_02058	3.65081	5.57517	-1.92436		3.67187	-0.0210607
	random_geometry_Br_02059	-4.67223	-5.10991	0.437685		-5.44136	0.76913
	random_geometry_Br_02060	-6.64712	-6.42583	-0.221287		-6.61363	-0.0334915
	random_geometry_Br_02061	4.42985	5.06784	-0.637994		4.51178	-0.0819316
	random_geometry_Br_02062	-5.46975	-5.19827	-0.271484		-5.15022	-0.319531
	random_geometry_Br_02063	-2.71459	-3.00874	0.294147		-2.77877	0.0641765
	random_geometry_Br_02064	-1.71068	-1.77961	0.0689264		-1.69451	-0.016177
	random_geometry_Br_02065	-5.17752	-5.34145	0.163934		-5.17056	-0.0069565
	random_geometry_Br_02066	-1.65125	-1.61275	-0.0385034		-1.60785	-0.0434012
	random_geometry_Br_02067	-6.42748	-6.31644	-0.111033		-6.51038	0.0829024
	random_geometry_Br_02068	0.983127	0.674721	0.308406		0.761405	0.221722
	random_geometry_Br_02069	-7.3174	-6.64464	-0.67276		-7.98353	0.666129
	random_geometry_Br_02070	-2.78723	-2.82184	0.0346076		-2.72087	-0.0663582
	random_geometry_Br_02071	-4.71324	-4.94561	0.232371		-4.45253	-0.260705
	random_geometry_Br_02072	-0.587604	-0.612157	0.0245531		-0.62498	0.0373763
	random_geometry_Br_02073	-3.31316	-3.28747	-0.0256823		-3.01997	-0.293187
	random_geometry_Br_02074	-4.55868	-4.7505	0.191821		-4.34572	-0.212962
	random_geometry_Br_02075	-1.35819	-1.3637	0.00551542		-1.37025	0.0120591
	random_geometry_Br_02076	-7.40764	-7.63467	0.227034		-7.19611	-0.211527
	random_geometry_Br_02077	-4.87882	-5.00689	0.128067		-4.66439	-0.214433
	random_geometry_Br_02078	-0.24088	-0.377798	0.136919		-0.34556	0.10468
	random_geometry_Br_02080	-0.769937	-0.821468	0.0515311		-0.848712	0.0787752
	random_geometry_Br_02081	6.56668	6.88278	-0.316096		6.08462	0.482066
	random_geometry_Br_02082	-1.95925	-1.84714	-0.11211		-1.95417	-0.00507864
	random_geometry_Br_02083	-0.853293	-0.910302	0.0570092		-0.852429	-0.00086478
	random_geometry_Br_02084	0.645219	2.93477	-2.28956		1.45343	-0.808214
	random_geometry_Br_02085	-3.22978	-3.35626	0.126486		-3.17881	-0.0509679
	random_geometry_Br_02086	-3.58595	-3.47023	-0.115722		-3.2377	-0.348249
	random_geometry_Br_02087	-2.92772	-2.99296	0.0652391		-2.78418	-0.143539
	random_geometry_Br_02088	-4.63819	-4.61283	-0.0253647		-4.46518	-0.17301
	random_geometry_Br_02089	-0.632077	-0.640134	0.00805649		-0.74295	0.110873
	random_geometry_Br_02090	-10.2031	-9.91245	-0.290673		-9.63873	-0.564399
	random_geometry_Br_02091	-6.41684	-6.32485	-0.091987		-6.73518	0.318341
	random_geometry_Br_02092	-9.24031	-9.24976	0.0094432		-9.15833	-0.0819856
	random_geometry_Br_02093	-5.93593	-5.85118	-0.0847527		-5.95837	0.0224364
	random_geometry_Br_02095	-3.03619	-3.01237	-0.0238217		-3.14969	0.113504
	random_geometry_Br_02096	-4.05228	-4.14101	0.0887282		-4.16247	0.110194
	random_geometry_Br_02097	-9.76713	-7.7768	-1.99033		-8.13023	-1.63689
	random_geometry_Br_02098	-6.7495	-6.75208	0.00257839		-7.04625	0.296743
	random_geometry_Br_02099	-1.26148	-1.06459	-0.196891		-1.33822	0.0767345
	random_geometry_Br_02100	-1.92546	-1.1933	-0.73216		-0.207268	-1.71819
	random_geometry_Br_02101	-4.49763	-4.82167	0.324043		-4.55519	0.0575596
	random_geometry_Br_02102	-2.17763	-2.21361	0.0359863		-2.23926	0.0616351
	random_geometry_Br_02103	-2.23081	-2.05489	-0.175926		-2.34783	0.117012
	random_geometry_Br_02104	-4.04713	-3.97305	-0.074083		-3.81968	-0.227457
	random_geometry_Br_02105	-1.26188	-1.31879	0.0569123		-1.13696	-0.124926
	random_geometry_Br_02106	-5.27847	-5.38598	0.107504		-5.18471	-0.0937617
	random_geometry_Br_02107	-6.48674	-6.55237	0.0656329		-6.71384	0.227094
	random_geometry_Br_02108	-0.294487	-0.381131	0.0866437		-0.364534	0.0700476
	random_geometry_Br_02109	-4.85416	-4.63547	-0.218697		-4.62693	-0.227233
	random_geometry_Br_02110	-3.76249	-3.50294	-0.259551		-3.87479	0.112306
	random_geometry_Br_02111	-8.32751	-8.31003	-0.0174804		-9.50041	1.1729
	random_geometry_Br_02112	-3.48307	-3.56488	0.0818109		-3.51511	0.0320435
	random_geometry_Br_02113	-9.90195	-9.11747	-0.784477		-10.4017	0.499794
	random_geometry_Br_02114	-8.64067	-8.49564	-0.145037		-7.91752	-0.723152
	random_geometry_Br_02115	-2.45274	-2.38509	-0.0676419		-2.29599	-0.156745
[truncated: 54,593 more rows]

## Sheet: Imidazole Random Test Set
	Initial Model					Enhanced Model
	File_name	Calculated_Energy	Predicted_Energy	Difference		Predicted_Energy	Difference
	random_geometry_Br_00000	0.0650541	0.14858	-0.083526		0.111229	-0.0461753
	random_geometry_Br_00001	-0.484545	-0.353323	-0.131222		-0.428942	-0.0556026
	random_geometry_Br_00002	-1.92791	-1.84149	-0.0864206		-1.96647	0.0385658
	random_geometry_Br_00003	-0.665889	-0.581544	-0.0843446		-0.6189	-0.0469887
	random_geometry_Br_00004	-1.28512	-1.53239	0.247276		-1.341	0.055883
	random_geometry_Br_00005	-0.16039	-0.215438	0.0550479		-0.235644	0.075254
	random_geometry_Br_00006	0.115913	0.230245	-0.114331		0.235121	-0.119208
	random_geometry_Br_00007	-3.57346	-3.55915	-0.0143018		-3.27047	-0.302981
	random_geometry_Br_00008	-3.01246	-3.54697	0.534515		-3.25531	0.24285
	random_geometry_Br_00009	-1.58851	-1.53787	-0.0506397		-1.56468	-0.023828
	random_geometry_Br_00010	-1.15296	-1.14713	-0.00583616		-1.19393	0.0409707
	random_geometry_Br_00012	-1.04893	-0.902619	-0.146308		-0.790572	-0.258355
	random_geometry_Br_00013	-1.40656	-1.61332	0.206758		-1.4246	0.0180358
	random_geometry_Br_00014	-2.39503	-2.00842	-0.386608		-2.4251	0.0300729
	random_geometry_Br_00015	-0.491302	-0.58178	0.0904779		-0.665492	0.17419
	random_geometry_Br_00016	-1.07103	-0.647343	-0.423689		-0.775372	-0.29566
	random_geometry_Br_00017	-1.30052	-1.36565	0.0651247		-1.32486	0.0243316
	random_geometry_Br_00018	-0.386626	-0.357152	-0.0294738		-0.135623	-0.251003
	random_geometry_Br_00019	-1.50717	-1.44051	-0.0666516		-1.72584	0.218669
	random_geometry_Br_00020	-2.89673	-3.46853	0.5718		-3.57703	0.680305
	random_geometry_Br_00021	-0.0620579	0.0192764	-0.0813343		0.0337806	-0.0958385
	random_geometry_Br_00022	-0.207272	-0.338725	0.131454		-0.308055	0.100783
	random_geometry_Br_00023	-3.41788	-3.32439	-0.0934859		-3.06755	-0.350324
	random_geometry_Br_00024	-1.96995	-2.01893	0.0489781		-1.9358	-0.0341552
	random_geometry_Br_00025	-0.641564	-0.563457	-0.078107		-0.612094	-0.02947
	random_geometry_Br_00027	-13.9349	-12.3713	-1.56361		-12.8706	-1.06434
	random_geometry_Br_00028	-0.46752	-0.50161	0.0340898		-0.514693	0.0471729
	random_geometry_Br_00029	-1.05619	-0.936605	-0.119587		-0.792476	-0.263716
	random_geometry_Br_00030	-0.70372	-0.228333	-0.475387		-0.270739	-0.43298
	random_geometry_Br_00031	-2.83175	-2.62715	-0.204604		-2.47684	-0.354907
	random_geometry_Br_00032	-0.37562	0.523543	-0.899163		0.370242	-0.745862
	random_geometry_Br_00033	-0.922815	-0.837297	-0.0855178		-0.969639	0.0468244
	random_geometry_Br_00034	-4.15696	-3.83395	-0.323011		-4.0323	-0.124658
	random_geometry_Br_00035	-2.18205	-1.95039	-0.231659		-1.93047	-0.251578
	random_geometry_Br_00036	-1.24259	-1.19844	-0.044147		-1.10416	-0.138428
	random_geometry_Br_00037	-2.99313	-2.76399	-0.229138		-2.94488	-0.0482505
	random_geometry_Br_00038	-3.29721	-3.62695	0.32975		-3.44446	0.147254
	random_geometry_Br_00039	-2.03555	-1.83973	-0.19582		-1.90085	-0.134703
	random_geometry_Br_00040	-1.23913	-1.16552	-0.0736101		-1.14078	-0.0983465
	random_geometry_Br_00041	-0.570061	-0.548373	-0.0216879		-0.776809	0.206748
	random_geometry_Br_00042	-0.949911	-0.823081	-0.126829		-0.696694	-0.253217
	random_geometry_Br_00043	-4.64551	-4.21403	-0.431479		-4.67979	0.0342773
	random_geometry_Br_00044	-2.26584	-2.71827	0.452429		-2.37844	0.112599
	random_geometry_Br_00045	-3.7783	-3.94457	0.166266		-4.06514	0.286841
	random_geometry_Br_00046	-1.43024	-1.52562	0.0953826		-1.46467	0.0344333
	random_geometry_Br_00047	-0.93203	-0.694371	-0.237658		-0.598172	-0.333857
	random_geometry_Br_00048	-3.38818	-3.383	-0.00518003		-3.31159	-0.0765933
	random_geometry_Br_00049	-2.45625	-2.63879	0.182539		-2.66229	0.206038
	random_geometry_Br_00050	-1.46107	-0.164989	-1.29608		0.610225	-2.07129
	random_geometry_Br_00051	-0.135123	-0.293476	0.158353		-0.121411	-0.0137116
	random_geometry_Br_00052	-0.258826	-0.375731	0.116905		-0.518835	0.260009
	random_geometry_Br_00053	-0.907554	-0.952564	0.0450098		-1.06217	0.154615
	random_geometry_Br_00054	-2.56362	-2.81423	0.25061		-2.62254	0.0589171
	random_geometry_Br_00056	-2.67227	-2.79006	0.117798		-3.01319	0.340919
	random_geometry_Br_00057	-2.81367	-2.51647	-0.2972		-2.62932	-0.184352
	random_geometry_Br_00058	-2.69066	-2.52051	-0.17015		-2.71225	0.0215936
	random_geometry_Br_00059	-0.682981	-0.560917	-0.122063		-0.68859	0.00560925
	random_geometry_Br_00061	-0.987465	-0.835683	-0.151782		-0.865495	-0.121969
	random_geometry_Br_00062	0.151094	0.0506604	0.100434		0.0417616	0.109333
	random_geometry_Br_00063	-7.69792	-7.80875	0.110837		-7.83084	0.132923
	random_geometry_Br_00064	-1.0651	-1.03046	-0.0346436		-0.78949	-0.275613
	random_geometry_Br_00065	-1.66483	-1.26987	-0.394963		-1.52273	-0.142095
	random_geometry_Br_00066	-0.456171	-0.636894	0.180723		-0.519937	0.0637658
	random_geometry_Br_00067	-0.584272	-0.429073	-0.155199		-0.351037	-0.233236
	random_geometry_Br_00068	-1.47433	-1.24157	-0.232765		-1.33377	-0.140566
	random_geometry_Br_00069	-5.84697	-11.9461	6.09913		-9.28658	3.43961
	random_geometry_Br_00070	0.358826	0.339704	0.0191218		0.400005	-0.0411789
	random_geometry_Br_00071	-1.46428	-1.72871	0.264423		-1.67279	0.208503
	random_geometry_Br_00072	-0.818895	-0.752742	-0.0661534		-0.68344	-0.135456
	random_geometry_Br_00073	-1.17498	-1.30475	0.129771		-1.38139	0.206414
	random_geometry_Br_00074	-3.83634	-4.36758	0.531246		-4.4665	0.630162
	random_geometry_Br_00075	0.102196	0.135503	-0.0333074		0.247442	-0.145246
	random_geometry_Br_00076	-4.89163	-5.846	0.954372		-5.84779	0.956158
	random_geometry_Br_00078	3.01075	-12.5216	15.5323		-9.92668	12.9374
	random_geometry_Br_00079	-4.05365	-4.51251	0.458855		-4.11068	0.0570327
	random_geometry_Br_00080	-8.24632	1.71596	-9.96228		-1.41989	-6.82643
	random_geometry_Br_00081	-2.14246	-1.90622	-0.236244		-1.97202	-0.170447
	random_geometry_Br_00082	-4.06943	-4.38769	0.318255		-4.28808	0.218643
	random_geometry_Br_00083	-3.10027	-2.99952	-0.100756		-2.69227	-0.408005
	random_geometry_Br_00084	-0.292437	-0.249605	-0.0428317		-0.366454	0.0740172
	random_geometry_Br_00085	-2.08524	-2.08029	-0.00495427		-2.06429	-0.0209586
	random_geometry_Br_00086	-3.89834	-3.66743	-0.230915		-3.83584	-0.0625081
	random_geometry_Br_00088	-2.23512	-2.35724	0.122117		-2.29792	0.0627937
	random_geometry_Br_00089	-1.84629	-1.96935	0.123064		-2.13095	0.284665
	random_geometry_Br_00090	-1.86055	-1.90998	0.04943		-1.97319	0.112645
	random_geometry_Br_00091	-8.69628	-7.60094	-1.09534		-8.17331	-0.522966
	random_geometry_Br_00092	-3.20487	-3.46143	0.256563		-3.46961	0.264739
	random_geometry_Br_00093	-8.59772	-8.7183	0.120577		-9.13015	0.53243
	random_geometry_Br_00094	-3.11243	-3.23791	0.125471		-3.21894	0.106504
	random_geometry_Br_00095	-9.29078	-8.89199	-0.398789		-9.63555	0.344766
	random_geometry_Br_00096	-0.598875	-0.780261	0.181386		-0.520484	-0.0783911
	random_geometry_Br_00097	-2.7398	-2.81713	0.0773293		-2.61575	-0.124044
	random_geometry_Br_00098	-1.13008	-1.17954	0.0494629		-1.29389	0.163816
	random_geometry_Br_00099	-1.86456	-1.38102	-0.483535		-1.13886	-0.725702
	random_geometry_Br_00100	-3.10699	-3.5029	0.395906		-3.08054	-0.0264484
	random_geometry_Br_00101	-1.15684	-1.23354	0.076699		-1.11702	-0.0398152
	random_geometry_Br_00102	-4.32815	-4.84998	0.521835		-4.40665	0.0785034
	random_geometry_Br_00103	-2.13561	-2.11567	-0.0199397		-2.22178	0.086169
	random_geometry_Br_00104	2.27704	1.47448	0.802562		2.86291	-0.585874
	random_geometry_Br_00105	-5.66377	-5.09367	-0.5701		-5.12595	-0.537823
	random_geometry_Br_00106	-4.62223	-4.65599	0.0337607		-4.39453	-0.227701
	random_geometry_Br_00107	-1.04794	-0.969085	-0.0788528		-0.900942	-0.146996
	random_geometry_Br_00108	-1.4923	-1.17213	-0.32017		-1.46708	-0.0252261
	random_geometry_Br_00109	-0.942491	-1.30252	0.360029		-1.18982	0.247325
	random_geometry_Br_00110	-3.63474	-3.5589	-0.0758403		-3.90618	0.271435
	random_geometry_Br_00111	-4.01524	-4.03198	0.0167427		-3.83542	-0.179819
	random_geometry_Br_00112	5.02156	4.70641	0.315158		3.93564	1.08593
	random_geometry_Br_00113	-10.8754	-8.64311	-2.23227		-10.7667	-0.10865
	random_geometry_Br_00114	-1.6362	-1.5903	-0.0459064		-1.79704	0.160837
	random_geometry_Br_00115	-2.17846	-2.81149	0.633032		-2.48428	0.305824
	random_geometry_Br_00116	-2.84797	-3.70208	0.854119		-4.15247	1.30451
	random_geometry_Br_00117	-4.19426	-4.57525	0.38099		-4.14647	-0.0477888
	random_geometry_Br_00118	-1.0285	-1.23143	0.202928		-1.27977	0.251268
	random_geometry_Br_00119	-9.09929	-9.60563	0.506348		-9.26315	0.163862
	random_geometry_Br_00120	-1.98493	-1.88733	-0.0976048		-1.84469	-0.140237
	random_geometry_Br_00122	-2.11991	-2.10656	-0.0133493		-2.24874	0.128832
	random_geometry_Br_00123	-3.01569	-3.46296	0.447279		-3.21779	0.2021
	random_geometry_Br_00124	-3.25705	-3.40846	0.151418		-3.0073	-0.249751
	random_geometry_Br_00125	-5.96544	-4.90984	-1.0556		-4.91065	-1.05479
	random_geometry_Br_00126	-1.67243	-1.88971	0.217282		-1.65938	-0.0130494
	random_geometry_Br_00127	-5.26559	-7.08603	1.82044		-6.72626	1.46067
	random_geometry_Br_00128	-8.79584	-8.84935	0.0535175		-9.40102	0.605185
	random_geometry_Br_00129	-4.91738	-6.74511	1.82773		-6.45155	1.53416
	random_geometry_Br_00131	-4.05251	-4.34107	0.288562		-4.22771	0.175209
	random_geometry_Br_00132	-0.866175	-0.783515	-0.0826607		-1.37062	0.504449
	random_geometry_Br_00133	-1.34493	-1.33363	-0.0113016		-1.43509	0.0901535
	random_geometry_Br_00134	-2.2762	-2.3065	0.0302998		-2.11298	-0.163221
	random_geometry_Br_00135	-2.60449	-2.68846	0.0839712		-2.79775	0.193254
	random_geometry_Br_00136	-7.23396	-7.40958	0.175621		-7.24374	0.00977369
	random_geometry_Br_00137	-2.05837	-2.44215	0.383787		-2.0619	0.00353079
	random_geometry_Br_00138	-8.47521	-7.90389	-0.571322		-7.57665	-0.898564
	random_geometry_Br_00139	-3.44176	-4.82823	1.38647		-5.51262	2.07085
	random_geometry_Br_00140	-2.29987	-1.76442	-0.535446		-1.59703	-0.702842
	random_geometry_Br_00141	-2.084	-2.29829	0.214289		-2.22354	0.139535
	random_geometry_Br_00142	-0.851715	-0.879053	0.0273386		-0.741582	-0.110133
	random_geometry_Br_00143	-1.5951	-2.18337	0.588265		-2.14723	0.552124
	random_geometry_Br_00144	-2.1208	-2.75505	0.634248		-3.07943	0.958627
	random_geometry_Br_00145	-1.09773	-1.03797	-0.0597534		-0.770976	-0.326751
	random_geometry_Br_00146	-1.54645	-2.2216	0.675149		-1.82774	0.281288
	random_geometry_Br_00147	0.0117851	0.040513	-0.028728		0.0282176	-0.0164325
	random_geometry_Br_00148	-0.4234	-0.22846	-0.19494		-0.530009	0.106609
	random_geometry_Br_00149	-0.201435	-0.389987	0.188553		-0.20092	-0.000514467
	random_geometry_Br_00150	-1.56742	-1.57008	0.00265604		-1.6178	0.0503743
	random_geometry_Br_00151	-6.95016	-7.21863	0.268463		-7.24683	0.296661
	random_geometry_Br_00152	-7.16722	-7.7498	0.582584		-7.60452	0.437296
	random_geometry_Br_00153	-2.46496	-2.71665	0.251686		-2.74622	0.281261
	random_geometry_Br_00154	-3.42578	-3.94745	0.521669		-3.69897	0.27319
	random_geometry_Br_00155	-0.493624	-0.593073	0.0994495		-0.582549	0.088925
	random_geometry_Br_00156	-1.25985	-1.44307	0.183213		-1.2813	0.0214423
	random_geometry_Br_00157	-3.98152	-4.10363	0.122109		-4.05252	0.0710019
	random_geometry_Br_00158	-1.71266	-2.18509	0.47243		-1.97901	0.266353
	random_geometry_Br_00159	-5.78993	-5.5876	-0.202332		-5.67658	-0.113353
	random_geometry_Br_00160	-2.61037	-2.64987	0.0394971		-2.49846	-0.111908
	random_geometry_Br_00161	-11.178	-10.1203	-1.05771		-10.0651	-1.11291
	random_geometry_Br_00162	-0.765149	-0.716643	-0.0485068		-0.56777	-0.197379
	random_geometry_Br_00163	-1.83975	-4.154	2.31425		-3.41172	1.57197
	random_geometry_Br_00164	-0.731723	-0.974172	0.242449		-0.781322	0.0495992
	random_geometry_Br_00165	-5.35461	-6.20491	0.850304		-5.98388	0.629274
	random_geometry_Br_00166	-1.59079	-1.39892	-0.191874		-1.73119	0.140402
	random_geometry_Br_00167	-3.01323	-2.95671	-0.0565218		-2.81919	-0.194039
	random_geometry_Br_00168	-4.02867	-3.91236	-0.116311		-3.75853	-0.270141
	random_geometry_Br_00169	-7.22635	-7.2892	0.06285		-7.2383	0.0119423
	random_geometry_Br_00170	-4.28107	-0.134063	-4.14701		-2.13905	-2.14202
	random_geometry_Br_00171	-1.26481	-0.97767	-0.287145		-1.1441	-0.120719
	random_geometry_Br_00172	-2.05814	-1.62352	-0.434621		-1.45332	-0.604823
	random_geometry_Br_00173	-0.683047	-0.517037	-0.16601		-0.532164	-0.150884
	random_geometry_Br_00174	-0.812108	-1.0502	0.238089		-0.974782	0.162674
	random_geometry_Br_00175	-12.3066	-10.4933	-1.81329		-11.4003	-0.906275
	random_geometry_Br_00176	-2.55104	-3.05836	0.507324		-2.69553	0.14449
	random_geometry_Br_00177	-5.00286	-5.39722	0.39436		-5.68689	0.684031
	random_geometry_Br_00178	-15.0959	-3.68844	-11.4075		-5.59609	-9.49982
	random_geometry_Br_00179	-1.86433	-1.55026	-0.314063		-1.93342	0.0690911
	random_geometry_Br_00180	-0.572099	-0.474013	-0.0980852		-0.717413	0.145314
	random_geometry_Br_00181	-9.48668	-9.38161	-0.105073		-9.76083	0.274145
	random_geometry_Br_00182	-3.81948	-3.49372	-0.325755		-4.66181	0.842333
	random_geometry_Br_00183	-9.98758	-15.179	5.19145		-6.50531	-3.48227
	random_geometry_Br_00184	-3.73972	-2.60414	-1.13558		-2.91526	-0.824462
	random_geometry_Br_00185	-8.80817	-8.22151	-0.58666		-8.75408	-0.0540925
	random_geometry_Br_00186	-10.0324	-10.1677	0.135339		-9.56931	-0.463069
	random_geometry_Br_00187	-0.156173	-0.252167	0.0959937		-0.185663	0.0294904
	random_geometry_Br_00188	-0.296406	-0.245296	-0.0511102		-0.190354	-0.106052
	random_geometry_Br_00189	-3.18882	-3.60857	0.419754		-3.4211	0.232284
	random_geometry_Br_00190	-4.1204	-4.76044	0.64004		-4.844	0.723607
	random_geometry_Br_00191	-3.29784	-3.01055	-0.287291		-3.13514	-0.162701
	random_geometry_Br_00193	-8.62392	-8.548	-0.0759208		-9.11523	0.491307
	random_geometry_Br_00194	-2.19012	-2.61807	0.42795		-2.61414	0.424021
	random_geometry_Br_00195	-0.750066	-0.74975	-0.000316248		-0.85901	0.108944
	random_geometry_Br_00196	-2.01116	-2.03652	0.0253591		-2.05228	0.0411185
	random_geometry_Br_00197	0.300053	0.133219	0.166835		0.0294914	0.270562
	random_geometry_Br_00198	1.37468	0.262481	1.1122		0.735364	0.639318
	random_geometry_Br_00199	-0.111501	-0.577733	0.466232		-0.362371	0.25087
	random_geometry_Br_00200	-2.76275	-2.72572	-0.0370307		-2.63018	-0.132566
	random_geometry_Br_00201	-3.36011	-3.86634	0.506227		-3.50499	0.144884
	random_geometry_Br_00202	-1.47008	-1.3832	-0.0868812		-1.29746	-0.172622
	random_geometry_Br_00203	-1.62503	-1.76682	0.14179		-2.02765	0.402617
	random_geometry_Br_00204	-2.29212	-2.195	-0.0971214		-2.38613	0.0940133
	random_geometry_Br_00205	-1.68508	-1.87567	0.190597		-1.9598	0.274727
	random_geometry_Br_00206	-6.13245	-6.69895	0.566498		-6.40451	0.272061
	random_geometry_Br_00207	-6.49732	-6.76977	0.27245		-7.1159	0.618586
	random_geometry_Br_00208	-1.03363	-1.65986	0.626233		-1.51861	0.484985
	random_geometry_Br_00209	-4.02816	-4.06125	0.0330848		-3.95054	-0.0776203
	random_geometry_Br_00210	-2.3872	-2.51363	0.126426		-2.19493	-0.192276
	random_geometry_Br_00211	-1.36613	-1.40088	0.0347452		-1.32106	-0.0450721
	random_geometry_Br_00212	-3.6412	-3.69005	0.0488514		-3.79494	0.153743
	random_geometry_Br_00213	-2.91399	-3.15829	0.244304		-3.01932	0.105328
	random_geometry_Br_00214	-6.10619	-6.00159	-0.1046		-5.96087	-0.145321
	random_geometry_Br_00215	-2.13895	-2.38727	0.248327		-2.35219	0.213248
	random_geometry_Br_00216	-0.311026	-0.383342	0.0723152		-0.101742	-0.209284
	random_geometry_Br_00217	-4.08355	-4.74436	0.660808		-4.50373	0.420179
	random_geometry_Br_00218	-2.38721	-2.7755	0.388294		-3.1255	0.738295
	random_geometry_Br_00219	-2.49895	-2.49384	-0.00510677		-2.63211	0.133166
	random_geometry_Br_00220	-2.11818	-2.28804	0.16986		-2.23063	0.112444
	random_geometry_Br_00221	-6.47055	-5.93774	-0.532811		-5.63239	-0.838168
	random_geometry_Br_00222	-5.40589	-5.17359	-0.232296		-4.86337	-0.54252
	random_geometry_Br_00223	-2.04103	-1.57383	-0.467209		-2.04379	0.00275485
	random_geometry_Br_00224	0.158738	-0.37981	0.538548		-0.0548798	0.213618
	random_geometry_Br_00225	-0.319258	-0.320871	0.00161261		-0.23607	-0.0831876
	random_geometry_Br_00226	-1.8205	-1.56604	-0.254457		-1.51596	-0.304535
	random_geometry_Br_00228	0.787634	3.53193	-2.74429		3.09553	-2.30789
	random_geometry_Br_00229	-3.73817	-3.8242	0.0860279		-3.58268	-0.155485
	random_geometry_Br_00230	-8.61826	-8.99149	0.373236		-9.19347	0.575214
	random_geometry_Br_00231	-1.35938	-1.07044	-0.288947		-0.819468	-0.539916
	random_geometry_Br_00232	-4.27001	-4.84765	0.577639		-4.74271	0.4727
	random_geometry_Br_00233	0.101587	-0.147285	0.248871		-0.0284574	0.130044
	random_geometry_Br_00234	-14.8087	-10.8665	-3.94214		-6.41171	-8.39695
	random_geometry_Br_00235	-0.812853	-0.907753	0.0948999		-0.676741	-0.136111
	random_geometry_Br_00236	-0.895924	-0.75177	-0.144154		-0.710466	-0.185458
	random_geometry_Br_00237	-0.839963	-0.850998	0.0110349		-0.837433	-0.00253032
	random_geometry_Br_00238	-4.42413	-4.77727	0.35314		-4.7049	0.280769
	random_geometry_Br_00239	-1.89567	-1.88472	-0.0109437		-1.99173	0.096062
	random_geometry_Br_00240	-1.13722	-1.18359	0.0463648		-1.14294	0.0057224
	random_geometry_Br_00241	-2.89168	-3.37464	0.482953		-3.10012	0.208442
	random_geometry_Br_00242	-1.81956	-1.92548	0.105924		-1.98378	0.164218
	random_geometry_Br_00243	-0.842793	-1.0666	0.223804		-0.694232	-0.148562
	random_geometry_Br_00245	-1.8428	-1.86034	0.0175465		-1.87345	0.0306525
	random_geometry_Br_00246	-4.59467	-5.30951	0.714845		-5.45618	0.861511
	random_geometry_Br_00247	-6.86647	-7.21228	0.345806		-7.32456	0.458087
	random_geometry_Br_00248	-0.85712	-0.965848	0.108728		-0.821264	-0.0358559
	random_geometry_Br_00249	-1.07002	-1.33417	0.264149		-0.926365	-0.143658
	random_geometry_Br_00250	-3.46546	-3.70332	0.237858		-3.44631	-0.0191533
	random_geometry_Br_00251	-1.87897	-1.89326	0.0142946		-1.75776	-0.121212
	random_geometry_Br_00252	-7.42739	-6.05635	-1.37103		-6.95503	-0.472356
	random_geometry_Br_00253	-2.12947	-2.05182	-0.0776559		-2.06349	-0.0659874
	random_geometry_Br_00254	-0.501403	-0.447856	-0.0535469		-1.53248	1.03107
	random_geometry_Br_00255	-13.0715	-11.8606	-1.21092		-8.61786	-4.45365
	random_geometry_Br_00256	0.309453	0.375407	-0.0659534		0.202668	0.106785
	random_geometry_Br_00257	-1.21412	-1.38804	0.173917		-1.04882	-0.165296
	random_geometry_Br_00258	-3.03749	-3.15501	0.117519		-3.04639	0.00890402
	random_geometry_Br_00259	-3.69786	-4.0407	0.342845		-3.86352	0.165657
	random_geometry_Br_00260	-1.92819	-1.85923	-0.0689562		-2.02891	0.100726
	random_geometry_Br_00261	-2.74569	-2.64391	-0.10178		-2.63473	-0.110963
	random_geometry_Br_00262	-2.44619	-2.56138	0.115185		-2.5065	0.0603089
	random_geometry_Br_00263	-4.01657	-3.96946	-0.0471052		-4.04703	0.0304614
	random_geometry_Br_00264	-0.660197	-0.722863	0.0626661		-0.674956	0.0147588
	random_geometry_Br_00265	-0.202103	-0.178989	-0.0231148		-0.0655599	-0.136543
	random_geometry_Br_00266	-0.835261	-0.912523	0.0772622		-0.714938	-0.120324
	random_geometry_Br_00267	-6.4027	-6.73817	0.335476		-7.51295	1.11026
	random_geometry_Br_00268	-4.56055	-4.04143	-0.519123		-4.31949	-0.241063
	random_geometry_Br_00269	-1.88016	-1.88608	0.00592553		-1.84292	-0.0372384
	random_geometry_Br_00270	-4.8529	-4.07146	-0.781431		-4.33573	-0.517164
	random_geometry_Br_00271	0.0467993	0.103563	-0.056764		-0.0795958	0.126395
	random_geometry_Br_00272	0.0899399	0.00755794	0.082382		0.0870954	0.00284448
	random_geometry_Br_00273	-2.47641	-2.38525	-0.0911572		-2.89139	0.414982
	random_geometry_Br_00274	-9.74193	-11.7805	2.03853		-11.0781	1.3362
	random_geometry_Br_00275	-5.11718	-5.30429	0.187105		-5.09109	-0.0260961
	random_geometry_Br_00276	-7.55601	-7.6971	0.141094		-7.91404	0.358031
	random_geometry_Br_00277	0.336668	0.44334	-0.106673		0.371566	-0.0348988
	random_geometry_Br_00278	-4.67717	-4.72362	0.0464571		-4.59903	-0.0781386
	random_geometry_Br_00279	-3.92059	-3.90177	-0.0188165		-3.79848	-0.122112
	random_geometry_Br_00280	-0.8845	-0.997303	0.112803		-0.995225	0.110724
	random_geometry_Br_00281	0.126836	-0.105362	0.232198		0.101579	0.025257
	random_geometry_Br_00282	-5.7488	-5.5578	-0.190996		-5.6402	-0.108603
	random_geometry_Br_00283	0.195315	0.0861304	0.109185		0.082971	0.112344
	random_geometry_Br_00284	-5.23205	-5.42503	0.192982		-5.70476	0.472707
	random_geometry_Br_00285	-7.33815	-7.00323	-0.334915		-7.04461	-0.293538
	random_geometry_Br_00286	-2.00901	-3.57433	1.56533		-3.2073	1.19829
	random_geometry_Br_00287	-0.671054	-0.887767	0.216713		-0.552241	-0.118813
	random_geometry_Br_00288	-1.42247	-1.41245	-0.0100186		-1.29693	-0.125539
	random_geometry_Br_00289	-2.06311	-2.74401	0.680901		-2.64938	0.586264
	random_geometry_Br_00290	-7.37464	-4.07841	-3.29623		-4.85715	-2.51749
	random_geometry_Br_00291	-1.56947	-1.2472	-0.322265		-1.2534	-0.316063
	random_geometry_Br_00293	-2.49345	-2.49416	0.000707381		-2.59774	0.104281
	random_geometry_Br_00294	0.557193	0.597547	-0.040354		0.466782	0.0904101
	random_geometry_Br_00295	-0.51849	-0.713411	0.194921		-0.558408	0.0399182
	random_geometry_Br_00296	-5.26835	-6.18638	0.918033		-5.32203	0.0536821
	random_geometry_Br_00297	-14.967	-10.7956	-4.17147		-12.455	-2.512
	random_geometry_Br_00298	-5.06979	-5.85917	0.78938		-5.78303	0.713242
	random_geometry_Br_00299	-0.927112	-0.930632	0.00351978		-1.26537	0.338258
	random_geometry_Br_00300	-5.07128	-5.02974	-0.0415351		-5.4666	0.395324
	random_geometry_Br_00301	-6.82522	-6.66901	-0.156205		-7.06308	0.237861
	random_geometry_Br_00302	-14.8616	-14.1416	-0.720015		-13.9933	-0.868244
	random_geometry_Br_00303	-7.18557	-7.33067	0.1451		-7.06036	-0.125211
	random_geometry_Br_00304	-0.807066	-1.5319	0.724829		-1.30705	0.499985
	random_geometry_Br_00305	-2.03148	-2.18345	0.151968		-2.49251	0.461029
	random_geometry_Br_00306	-2.8851	-2.98244	0.0973439		-3.0016	0.116504
	random_geometry_Br_00307	0.329451	0.272838	0.0566134		0.302077	0.0273746
	random_geometry_Br_00308	-1.26516	-1.11379	-0.151369		-0.998089	-0.267073
	random_geometry_Br_00309	0.186564	-0.030486	0.21705		0.146015	0.0405494
	random_geometry_Br_00310	-0.775687	-0.590787	-0.1849		-0.697238	-0.078449
	random_geometry_Br_00311	-11.9169	-10.8482	-1.06871		-10.5023	-1.41458
	random_geometry_Br_00312	-0.221757	-0.0175092	-0.204247		-0.0139691	-0.207787
	random_geometry_Br_00313	-0.973765	-1.23861	0.264842		-1.35553	0.381768
	random_geometry_Br_00314	-1.00917	-1.16632	0.157146		-1.03439	0.025219
	random_geometry_Br_00315	-7.61876	-7.2297	-0.389058		-6.75146	-0.867299
	random_geometry_Br_00316	-0.870093	-0.810723	-0.0593701		-0.78376	-0.0863334
	random_geometry_Br_00317	-4.20017	-4.13946	-0.0607151		-4.02844	-0.171729
	random_geometry_Br_00318	-0.337106	-0.304322	-0.0327832		-0.127231	-0.209874
	random_geometry_Br_00319	-3.0827	-2.9043	-0.178404		-3.15419	0.0714849
	random_geometry_Br_00320	-3.28417	-3.29336	0.00919665		-3.26023	-0.0239366
	random_geometry_Br_00321	-2.10104	-2.02756	-0.0734738		-2.15345	0.0524131
	random_geometry_Br_00322	-13.9273	-10.6911	-3.2362		-4.70376	-9.22355
	random_geometry_Br_00323	-1.38982	-1.63059	0.240764		-1.92403	0.534203
	random_geometry_Br_00324	-6.29775	-6.69114	0.393389		-6.02546	-0.272296
	random_geometry_Br_00325	-1.8509	-1.98939	0.138493		-2.00684	0.155943
	random_geometry_Br_00326	-1.21489	-0.920132	-0.294762		-1.04555	-0.169346
	random_geometry_Br_00327	-0.724918	-0.368316	-0.356602		-0.778311	0.0533928
	random_geometry_Br_00328	-3.83772	-3.99721	0.159491		-3.79153	-0.0461958
	random_geometry_Br_00329	-1.15876	-1.14327	-0.0154831		-1.02504	-0.13372
	random_geometry_Br_00330	-2.00055	-2.15864	0.158089		-1.8263	-0.174249
	random_geometry_Br_00331	-3.71619	-3.66817	-0.0480217		-3.60211	-0.114078
	random_geometry_Br_00332	-0.170137	-0.338387	0.16825		-0.091721	-0.0784164
	random_geometry_Br_00333	-1.70215	-1.46711	-0.235044		-1.53125	-0.170902
	random_geometry_Br_00334	-6.18464	-5.31222	-0.872423		-5.81696	-0.367688
	random_geometry_Br_00335	-3.62515	-3.52799	-0.0971674		-3.38124	-0.24392
	random_geometry_Br_00336	-1.43967	-1.47483	0.035159		-1.3082	-0.131479
	random_geometry_Br_00337	-5.24423	-5.21523	-0.0289989		-4.90935	-0.334884
	random_geometry_Br_00338	-2.549	-2.18563	-0.363364		-2.15474	-0.394259
	random_geometry_Br_00339	-2.86709	-2.93526	0.0681642		-2.80814	-0.0589505
	random_geometry_Br_00340	-1.76176	-1.82742	0.0656607		-1.86728	0.105517
	random_geometry_Br_00341	-0.396657	-0.387571	-0.0090861		-0.378937	-0.0177197
	random_geometry_Br_00342	-11.4311	-12.6401	1.20905		-12.0756	0.644506
	random_geometry_Br_00343	0.437793	0.291601	0.146192		0.294491	0.143302
	random_geometry_Br_00344	-1.37041	-1.42015	0.04974		-1.4294	0.0589878
	random_geometry_Br_00345	-3.95143	-4.26095	0.30951		-4.44386	0.492425
	random_geometry_Br_00346	-0.674092	-0.764396	0.0903039		-0.55865	-0.115443
	random_geometry_Br_00347	-6.00756	-6.37772	0.370159		-6.59423	0.586668
	random_geometry_Br_00348	-1.84172	-1.85638	0.0146677		-1.98377	0.142053
	random_geometry_Br_00349	-3.23022	-3.76638	0.536161		-3.79536	0.565142
	random_geometry_Br_00350	-3.44924	-3.69457	0.24533		-3.73159	0.28235
	random_geometry_Br_00351	-3.09316	-3.28754	0.194381		-3.04738	-0.0457871
	random_geometry_Br_00352	-1.54051	-2.00936	0.468853		-2.03174	0.491231
	random_geometry_Br_00353	-4.17038	-4.24068	0.0703031		-4.09203	-0.0783423
	random_geometry_Br_00354	-1.21544	-1.32475	0.10931		-1.50676	0.291314
	random_geometry_Br_00355	-1.54734	-1.86364	0.316295		-1.98563	0.438282
	random_geometry_Br_00356	-0.258436	-0.327575	0.0691397		-0.488049	0.229613
	random_geometry_Br_00357	-1.81316	-1.50777	-0.305394		-1.53041	-0.282755
	random_geometry_Br_00358	-0.53891	-0.204034	-0.334875		-0.589368	0.0504583
	random_geometry_Br_00359	-3.71949	-3.71049	-0.00899197		-3.7395	0.0200116
	random_geometry_Br_00360	-4.38207	-4.52319	0.141115		-4.36991	-0.0121596
	random_geometry_Br_00361	-8.42297	-7.60687	-0.816094		-7.39847	-1.0245
	random_geometry_Br_00362	-0.453717	-0.509453	0.0557361		-0.459858	0.00614132
	random_geometry_Br_00363	-1.62157	-1.37424	-0.247326		-1.57712	-0.0444458
	random_geometry_Br_00364	3.82945	8.48007	-4.65062		6.78011	-2.95065
	random_geometry_Br_00365	-3.9617	-4.4627	0.501004		-4.12445	0.162755
	random_geometry_Br_00366	-1.61049	-1.78067	0.170181		-1.59573	-0.0147587
	random_geometry_Br_00367	-0.628017	-0.421618	-0.206399		-0.775205	0.147189
	random_geometry_Br_00368	-3.16107	-3.04529	-0.115783		-3.36815	0.207075
	random_geometry_Br_00369	-1.29589	-1.2439	-0.0519889		-1.341	0.0451078
	random_geometry_Br_00370	-0.362838	-0.529267	0.166428		-0.510882	0.148044
	random_geometry_Br_00372	0.248406	0.261949	-0.013543		0.170876	0.0775298
	random_geometry_Br_00373	-2.11544	-2.05306	-0.0623825		-2.28416	0.168718
	random_geometry_Br_00374	-4.06619	-4.34499	0.278794		-3.80071	-0.265487
	random_geometry_Br_00375	-6.3527	-6.27594	-0.0767586		-6.35879	0.0060947
	random_geometry_Br_00376	-0.235654	-0.686712	0.451058		-0.505451	0.269797
	random_geometry_Br_00377	-3.65531	-3.92417	0.268852		-3.86945	0.214133
	random_geometry_Br_00378	-1.16368	-0.998152	-0.165527		-1.34764	0.183957
	random_geometry_Br_00379	-3.46066	-3.6774	0.216739		-3.40623	-0.0544295
	random_geometry_Br_00380	-5.25568	-6.83322	1.57755		-6.99485	1.73918
	random_geometry_Br_00381	-2.19114	-2.20159	0.0104461		-2.15846	-0.0326855
	random_geometry_Br_00382	-0.649593	-0.724354	0.0747607		-0.649785	0.00019209
	random_geometry_Br_00383	-1.66299	-1.53272	-0.130272		-1.48108	-0.181918
	random_geometry_Br_00384	-1.45293	-1.50485	0.0519195		-1.54023	0.0872991
	random_geometry_Br_00385	-1.00263	-1.08044	0.0778054		-1.2807	0.278063
	random_geometry_Br_00386	4.53656	6.70524	-2.16869		4.10042	0.436138
	random_geometry_Br_00387	-2.99765	-3.19163	0.193981		-3.01456	0.0169174
	random_geometry_Br_00388	5.3182	6.23107	-0.912863		5.53088	-0.212679
	random_geometry_Br_00389	-5.20966	-2.59079	-2.61887		-3.74779	-1.46186
	random_geometry_Br_00390	-4.20733	-4.39625	0.188918		-3.8457	-0.361635
	random_geometry_Br_00391	-1.5837	-1.71319	0.129488		-1.51719	-0.0665111
	random_geometry_Br_00392	-3.90785	-4.22331	0.315466		-4.88263	0.974785
	random_geometry_Br_00393	-0.557937	-0.467042	-0.0908943		-0.333089	-0.224847
	random_geometry_Br_00394	-2.97797	-3.04876	0.0707896		-2.97621	-0.00175593
	random_geometry_Br_00395	-2.37493	-1.99382	-0.381112		-2.44047	0.0655429
	random_geometry_Br_00396	-6.39136	-7.39872	1.00736		-7.22556	0.834193
	random_geometry_Br_00397	-2.36466	-2.20196	-0.1627		-2.49718	0.132521
	random_geometry_Br_00398	-3.70274	-3.53613	-0.166605		-3.53993	-0.162806
	random_geometry_Br_00399	-6.09385	-6.13236	0.0385059		-6.08259	-0.0112602
	random_geometry_Br_00400	-4.32146	-4.70066	0.379202		-4.16055	-0.160905
	random_geometry_Br_00401	-0.486242	-0.492783	0.00654094		-0.447144	-0.0390979
	random_geometry_Br_00402	-8.03722	-7.60552	-0.431703		-7.08515	-0.952073
	random_geometry_Br_00403	0.344628	0.394014	-0.0493861		0.235844	0.108784
	random_geometry_Br_00405	-3.28459	-3.44904	0.164449		-3.8173	0.53271
	random_geometry_Br_00406	-1.90307	-2.00461	0.101532		-2.02246	0.119381
	random_geometry_Br_00407	-10.0648	-10.0118	-0.0529862		-10.3104	0.245659
	random_geometry_Br_00408	-2.58603	-2.64475	0.0587219		-2.89846	0.312435
	random_geometry_Br_00409	-7.02366	-6.77954	-0.244117		-6.6446	-0.379058
	random_geometry_Br_00411	-2.93664	-3.43251	0.495866		-2.60557	-0.331074
	random_geometry_Br_00412	-3.0505	-2.80067	-0.24983		-3.11042	0.0599167
	random_geometry_Br_00413	-1.56637	-1.60615	0.0397785		-1.74457	0.178194
	random_geometry_Br_00414	-2.27553	-2.77773	0.502206		-2.87001	0.594484
	random_geometry_Br_00415	-1.33926	-1.27056	-0.0686978		-1.15522	-0.184041
	random_geometry_Br_00416	-3.32883	-3.25916	-0.069662		-3.10503	-0.223792
	random_geometry_Br_00417	-1.83287	-1.64127	-0.191603		-1.65144	-0.181437
	random_geometry_Br_00418	-1.46349	-1.2882	-0.175291		-1.16506	-0.298434
	random_geometry_Br_00419	-7.37576	-6.34186	-1.0339		-6.5862	-0.789566
	random_geometry_Br_00420	0.541982	0.361718	0.180264		0.451119	0.0908633
	random_geometry_Br_00421	-3.01017	-3.21487	0.204702		-3.00496	-0.00520508
	random_geometry_Br_00422	-0.451074	-0.408952	-0.0421221		-0.340605	-0.11047
	random_geometry_Br_00423	-11.5301	-3.75321	-7.77685		-5.82428	-5.70577
	random_geometry_Br_00424	-4.79084	-4.72249	-0.0683483		-4.40412	-0.386718
	random_geometry_Br_00425	-0.0990864	-0.552536	0.453449		-0.659989	0.560902
	random_geometry_Br_00426	-0.814036	-0.742675	-0.0713607		-0.747999	-0.0660367
	random_geometry_Br_00427	-1.61137	-1.94329	0.331923		-2.84348	1.23211
	random_geometry_Br_00428	-0.840663	1.77488	-2.61554		-0.396362	-0.444301
	random_geometry_Br_00429	-1.50434	-1.51236	0.00802476		-1.66859	0.164251
	random_geometry_Br_00430	-1.31953	-1.4402	0.120665		-1.55619	0.236655
	random_geometry_Br_00431	-2.10266	-1.83593	-0.266734		-2.19294	0.0902804
	random_geometry_Br_00432	-0.949188	-0.92143	-0.027758		-0.912257	-0.0369313
	random_geometry_Br_00433	-5.14687	-5.18969	0.0428202		-4.78918	-0.357684
	random_geometry_Br_00434	-2.38128	-2.45081	0.0695249		-2.60329	0.222004
	random_geometry_Br_00435	-0.331979	-0.267533	-0.0644458		-0.498566	0.166587
	random_geometry_Br_00436	-0.937368	-0.640431	-0.296937		-0.781579	-0.15579
	random_geometry_Br_00437	-1.65401	-1.99833	0.344319		-1.88699	0.232984
	random_geometry_Br_00438	-2.88433	-2.70648	-0.177848		-2.16217	-0.722153
	random_geometry_Br_00439	-2.41316	-2.93723	0.524077		-3.09975	0.686592
	random_geometry_Br_00440	-2.64115	-2.63975	-0.00139556		-2.82621	0.185061
	random_geometry_Br_00441	-5.03721	-5.36872	0.331512		-5.16992	0.132715
	random_geometry_Br_00442	-3.1236	-3.16407	0.0404738		-3.22548	0.101881
	random_geometry_Br_00443	-0.493079	-0.64258	0.149501		-0.185896	-0.307183
	random_geometry_Br_00444	-3.9843	-3.50705	-0.477244		-3.5968	-0.387493
	random_geometry_Br_00445	-4.29157	-4.70302	0.41145		-4.75108	0.459511
	random_geometry_Br_00446	-1.46212	-1.34534	-0.116778		-1.59029	0.128176
	random_geometry_Br_00447	-4.23318	-4.97076	0.737581		-4.29937	0.0661906
	random_geometry_Br_00448	-3.50871	-4.06565	0.556939		-4.12419	0.615474
	random_geometry_Br_00449	-8.66111	-7.95827	-0.702841		-8.78073	0.119611
	random_geometry_Br_00450	-5.4499	-5.45327	0.00337633		-5.43238	-0.0175115
	random_geometry_Br_00451	-1.17854	-1.36166	0.183121		-1.2737	0.0951656
	random_geometry_Br_00452	-0.757261	-0.751964	-0.00529623		-0.626545	-0.130716
	random_geometry_Br_00453	-2.2981	-2.17363	-0.124468		-2.34473	0.0466364
	random_geometry_Br_00454	-0.460353	-0.771115	0.310762		-0.69356	0.233207
	random_geometry_Br_00455	-0.45085	-1.08656	0.635713		-0.677932	0.227082
	random_geometry_Br_00456	-1.37397	-1.43635	0.0623801		-1.61774	0.243773
	random_geometry_Br_00457	-1.60828	-1.32131	-0.286978		-1.25606	-0.352224
	random_geometry_Br_00458	-4.89148	-4.84281	-0.0486691		-4.58015	-0.311324
	random_geometry_Br_00459	0.085156	-0.447539	0.532696		-0.306083	0.391239
	random_geometry_Br_00460	-0.547583	-0.68523	0.137647		-0.537608	-0.00997477
	random_geometry_Br_00461	-2.01382	-3.38894	1.37512		-3.33709	1.32328
	random_geometry_Br_00462	-6.93571	-6.76227	-0.173439		-6.95642	0.0207047
	random_geometry_Br_00463	-1.59292	-1.50439	-0.0885345		-1.31469	-0.278237
	random_geometry_Br_00464	-1.5327	-1.10488	-0.427821		-1.54748	0.0147749
	random_geometry_Br_00465	-4.30192	-3.988	-0.313923		-4.11697	-0.184944
	random_geometry_Br_00466	-1.44116	-1.47292	0.0317659		-1.36346	-0.077696
	random_geometry_Br_00467	-2.46002	-2.30175	-0.158272		-2.41451	-0.0455163
	random_geometry_Br_00468	-2.62609	-2.64195	0.0158646		-2.45819	-0.167895
	random_geometry_Br_00469	-4.9515	-5.23331	0.281816		-5.77277	0.82127
	random_geometry_Br_00470	-0.743115	-0.979068	0.235952		-0.72105	-0.022066
	random_geometry_Br_00471	-5.18158	-5.07293	-0.108649		-4.90046	-0.281115
	random_geometry_Br_00472	-9.20937	-8.4652	-0.74417		-8.61972	-0.589657
	random_geometry_Br_00473	-4.44629	-4.212	-0.234295		-4.2175	-0.228794
	random_geometry_Br_00474	-5.05143	-5.05786	0.00643606		-4.82554	-0.225883
	random_geometry_Br_00475	-1.23951	-1.49432	0.254807		-1.49161	0.252096
	random_geometry_Br_00476	-0.731978	-0.891876	0.159898		-0.959374	0.227396
	random_geometry_Br_00477	-3.12396	-3.50909	0.385129		-3.47581	0.35185
	random_geometry_Br_00478	-5.69516	-5.81059	0.115437		-5.98183	0.286671
	random_geometry_Br_00479	-6.18569	-5.53646	-0.649232		-5.80408	-0.381613
	random_geometry_Br_00480	-1.93103	-3.52384	1.59281		-2.14983	0.218793
	random_geometry_Br_00481	-1.69986	-1.82081	0.120954		-2.00558	0.305719
	random_geometry_Br_00482	-3.39963	-2.75499	-0.64464		-3.24569	-0.153933
	random_geometry_Br_00483	-0.291099	-0.156912	-0.134187		-0.07718	-0.213919
	random_geometry_Br_00484	-1.25032	-1.15239	-0.09793		-1.117	-0.133316
	random_geometry_Br_00485	-1.97881	-1.95106	-0.0277501		-1.95156	-0.0272523
	random_geometry_Br_00486	-5.14057	-4.58965	-0.550918		-5.04124	-0.0993256
	random_geometry_Br_00487	-0.192307	-0.0727394	-0.119568		0.0555581	-0.247865
	random_geometry_Br_00488	-1.81334	-1.6194	-0.193945		-1.80667	-0.00667888
	random_geometry_Br_00489	-3.63965	-3.20523	-0.434422		-3.34513	-0.294521
	random_geometry_Br_00490	-6.65782	-7.35463	0.696814		-7.2441	0.586275
	random_geometry_Br_00491	-0.562386	-1.01624	0.453854		-0.835961	0.273575
	random_geometry_Br_00492	-4.29933	-3.88485	-0.414476		-3.86229	-0.43704
	random_geometry_Br_00493	-0.192932	-0.0385599	-0.154372		-0.254123	0.0611911
	random_geometry_Br_00494	-6.06403	-6.51093	0.446899		-6.58618	0.522149
	random_geometry_Br_00495	-0.341875	-0.362305	0.0204305		-0.129403	-0.212471
	random_geometry_Br_00496	-0.242904	-0.0510094	-0.191894		-0.331069	0.0881653
	random_geometry_Br_00497	-3.02784	-3.24057	0.212737		-3.14879	0.120955
	random_geometry_Br_00498	-1.5699	-1.62009	0.05019		-1.65172	0.0818227
	random_geometry_Br_00500	-0.502655	-0.486361	-0.0162944		-0.400429	-0.102226
	random_geometry_Br_00501	-1.01687	-0.848293	-0.168575		-0.711276	-0.305592
	random_geometry_Br_00502	-0.79557	-0.636765	-0.158804		-0.620099	-0.17547
	random_geometry_Br_00503	-3.08626	-2.81532	-0.270942		-3.2353	0.149034
	random_geometry_Br_00504	-0.824868	-0.877284	0.0524163		-0.817085	-0.00778278
	random_geometry_Br_00505	-0.641393	-0.401524	-0.239869		-0.317026	-0.324366
	random_geometry_Br_00506	-2.72557	-2.50691	-0.218657		-2.10726	-0.618304
	random_geometry_Br_00507	-2.28737	-2.17501	-0.112361		-2.38737	0.100001
	random_geometry_Br_00508	-3.17929	-2.06976	-1.10952		-2.71004	-0.469253
	random_geometry_Br_00509	-1.12816	-6.00089	4.87273		-4.87256	3.74439
	random_geometry_Br_00510	-10.2715	-10.1975	-0.0740635		-10.4993	0.227813
	random_geometry_Br_00511	-0.643513	-0.443176	-0.200337		-0.53409	-0.109424
	random_geometry_Br_00512	-7.62221	-7.01525	-0.606964		-6.9683	-0.653906
	random_geometry_Br_00513	-0.108359	-0.140839	0.0324801		0.0349951	-0.143354
	random_geometry_Br_00514	-4.99258	-4.8568	-0.135781		-4.74962	-0.242969
	random_geometry_Br_00515	-0.478744	-0.496372	0.0176288		-0.435972	-0.0427713
	random_geometry_Br_00516	0.238233	-1.14201	1.38024		-1.37366	1.61189
	random_geometry_Br_00517	-10.5606	-11.1553	0.594715		-11.0366	0.476038
	random_geometry_Br_00518	-2.26981	-1.8106	-0.459212		-2.09432	-0.175495
	random_geometry_Br_00519	0.0887485	0.0975236	-0.00877508		0.0929066	-0.0041581
	random_geometry_Br_00520	-3.20742	-2.80911	-0.398305		-3.59402	0.386601
	random_geometry_Br_00521	-6.17509	-6.08751	-0.0875804		-6.11286	-0.0622322
	random_geometry_Br_00522	-3.82355	-4.33949	0.515942		-4.68243	0.858873
	random_geometry_Br_00523	-0.87661	-0.51469	-0.36192		-0.536	-0.34061
	random_geometry_Br_00524	-8.0121	-8.67901	0.666903		-8.61545	0.603341
	random_geometry_Br_00525	-3.97653	-4.31053	0.333998		-4.46251	0.485985
	random_geometry_Br_00526	-6.74579	-7.11649	0.370698		-7.55422	0.808435
	random_geometry_Br_00527	-2.13088	-2.3476	0.216718		-2.41767	0.286792
	random_geometry_Br_00528	-8.14767	-7.65058	-0.497094		-7.92193	-0.225741
	random_geometry_Br_00529	-3.84848	-3.93293	0.0844482		-4.05422	0.205734
	random_geometry_Br_00530	-6.42289	-6.31249	-0.110398		-6.41367	-0.00921079
	random_geometry_Br_00531	-0.212041	-0.692938	0.480896		-0.478649	0.266608
	random_geometry_Br_00532	-7.04046	-6.75082	-0.289638		-7.03362	-0.0068344
	random_geometry_Br_00533	-3.13987	-3.25909	0.119217		-3.10354	-0.03633
	random_geometry_Br_00534	-9.12421	-9.37619	0.251987		-9.45643	0.332226
	random_geometry_Br_00535	-1.27143	-1.56303	0.291597		-1.67322	0.401786
	random_geometry_Br_00536	-1.01218	-1.14179	0.129614		-1.88186	0.869676
	random_geometry_Br_00538	-0.856333	-0.763883	-0.0924498		-0.765121	-0.0912123
	random_geometry_Br_00539	0.407216	0.195214	0.212002		0.164314	0.242902
	random_geometry_Br_00540	-0.727548	-0.402439	-0.32511		-0.650747	-0.0768012
	random_geometry_Br_00541	-2.45766	-2.09253	-0.365124		-2.16036	-0.297296
	random_geometry_Br_00542	-2.90425	-4.82573	1.92149		-4.15895	1.2547
	random_geometry_Br_00543	-7.06943	-6.51077	-0.558658		-6.55642	-0.513017
	random_geometry_Br_00544	-2.80618	-2.26366	-0.542518		-2.26158	-0.5446
	random_geometry_Br_00545	-2.91635	-3.42132	0.504969		-3.35241	0.436067
	random_geometry_Br_00546	-0.595849	-0.415255	-0.180594		-0.576478	-0.0193707
	random_geometry_Br_00547	-4.42458	-4.23486	-0.189715		-3.95462	-0.469959
	random_geometry_Br_00548	0.465447	0.319108	0.14634		0.267181	0.198266
	random_geometry_Br_00549	-0.36743	-0.237206	-0.130224		-0.428354	0.0609237
	random_geometry_Br_00550	-2.49588	-2.78511	0.289228		-2.58541	0.0895228
	random_geometry_Br_00551	-0.879118	-0.782029	-0.0970885		-0.734787	-0.144331
	random_geometry_Br_00552	-1.00356	-0.986103	-0.0174589		-1.13373	0.130168
	random_geometry_Br_00553	-0.888314	-0.848921	-0.0393937		-0.746809	-0.141506
	random_geometry_Br_00554	-2.04708	-2.85074	0.803661		-2.72131	0.674226
	random_geometry_Br_00555	0.272685	0.251569	0.0211162		0.124259	0.148426
	random_geometry_Br_00556	-0.107459	0.131583	-0.239042		0.0923949	-0.199854
	random_geometry_Br_00557	-0.605121	-0.573354	-0.031767		-0.487447	-0.117674
	random_geometry_Br_00558	-0.0730115	-0.115904	0.0428929		-0.5283	0.455289
	random_geometry_Br_00559	-4.15505	-4.80323	0.648175		-5.71323	1.55817
	random_geometry_Br_00560	-2.30935	-1.78799	-0.521361		-1.75613	-0.553223
	random_geometry_Br_00561	-1.5741	-1.5447	-0.0294015		-1.53799	-0.0361109
	random_geometry_Br_00562	-0.626722	-0.746191	0.119469		-0.964553	0.337831
	random_geometry_Br_00563	-1.47163	-1.51209	0.0404657		-1.65208	0.180456
	random_geometry_Br_00564	-3.66713	-3.70688	0.0397525		-3.82031	0.153181
	random_geometry_Br_00566	-2.29505	-2.48234	0.187288		-2.54224	0.247196
	random_geometry_Br_00567	-2.08941	-2.85407	0.764669		-2.87505	0.785648
	random_geometry_Br_00568	0.164697	0.266276	-0.101579		0.132021	0.032676
	random_geometry_Br_00569	-0.322803	-0.313698	-0.00910587		-0.260101	-0.0627023
	random_geometry_Br_00570	-3.79069	-3.52158	-0.269106		-3.6122	-0.178492
	random_geometry_Br_00571	-5.36424	-5.14101	-0.223231		-5.54651	0.182273
	random_geometry_Br_00572	-0.879769	-1.37124	0.491474		-1.32131	0.441542
	random_geometry_Br_00573	-3.16097	-2.93709	-0.223879		-2.98199	-0.178987
	random_geometry_Br_00574	-1.61287	-1.74685	0.133974		-1.8499	0.23703
	random_geometry_Br_00575	-1.23599	-1.1619	-0.0740927		-0.933384	-0.302605
	random_geometry_Br_00576	-5.53982	-5.22087	-0.318948		-4.95225	-0.587561
	random_geometry_Br_00578	-0.496511	-0.113572	-0.382939		-0.560677	0.0641655
	random_geometry_Br_00579	-2.23065	-2.14113	-0.0895204		-2.0898	-0.140848
	random_geometry_Br_00580	-2.54659	-2.47075	-0.075841		-2.47925	-0.0673347
	random_geometry_Br_00581	-1.01012	-1.15687	0.146744		-1.76843	0.758306
	random_geometry_Br_00583	-1.66876	-2.50911	0.840352		-2.38116	0.712397
	random_geometry_Br_00584	-3.23094	-3.22561	-0.0053311		-3.16632	-0.0646287
	random_geometry_Br_00585	-1.36831	-1.42636	0.0580518		-1.38882	0.0205097
	random_geometry_Br_00586	-0.945573	-0.991262	0.0456886		-0.833545	-0.112028
	random_geometry_Br_00587	-6.6965	-5.86082	-0.835683		-5.51565	-1.18085
	random_geometry_Br_00588	-2.69999	-2.81647	0.116483		-2.72716	0.0271664
	random_geometry_Br_00589	-1.18813	-1.187	-0.00113046		-1.234	0.0458698
	random_geometry_Br_00590	-2.92035	-2.46826	-0.452087		-2.55102	-0.369333
	random_geometry_Br_00591	-0.894042	-0.954351	0.0603088		-0.863771	-0.0302709
	random_geometry_Br_00592	-1.21412	-0.916563	-0.297556		-0.730722	-0.483397
	random_geometry_Br_00593	-1.98992	-1.95676	-0.0331637		-2.26291	0.272986
	random_geometry_Br_00594	-8.51352	-7.48722	-1.0263		-7.40818	-1.10534
	random_geometry_Br_00595	-4.83625	-5.05332	0.217078		-4.82652	-0.00972612
	random_geometry_Br_00596	-3.76997	-3.86677	0.0968056		-3.75821	-0.0117597
	random_geometry_Br_00598	-2.65803	-2.95894	0.300913		-3.14741	0.489389
	random_geometry_Br_00599	-0.910655	-0.828496	-0.0821599		-0.855143	-0.0555129
	random_geometry_Br_00600	-2.06481	-2.02339	-0.0414254		-2.37474	0.309926
	random_geometry_Br_00601	-10.5726	-9.90731	-0.665314		-9.26717	-1.30545
	random_geometry_Br_00602	-0.544929	-0.569457	0.0245284		-0.74575	0.200821
	random_geometry_Br_00603	-6.56501	-6.15636	-0.40865		-5.90755	-0.657462
	random_geometry_Br_00604	-0.960665	-0.641772	-0.318893		-0.711839	-0.248827
	random_geometry_Br_00605	-0.184067	0.0217181	-0.205785		-0.0903308	-0.0937365
	random_geometry_Br_00606	-0.260927	-0.125977	-0.13495		-0.178244	-0.0826822
	random_geometry_Br_00607	-0.596102	-0.559904	-0.0361986		-0.572532	-0.0235704
	random_geometry_Br_00608	-1.30635	-1.49595	0.189608		-1.68194	0.375599
	random_geometry_Br_00609	0.209857	0.347842	-0.137986		0.13857	0.0712869
	random_geometry_Br_00610	-0.57729	-0.591538	0.0142475		-0.404294	-0.172996
	random_geometry_Br_00611	-0.698921	-0.510247	-0.188675		-0.340302	-0.35862
	random_geometry_Br_00612	-0.786287	-0.495053	-0.291234		-0.565438	-0.220849
	random_geometry_Br_00613	-1.11769	-0.84576	-0.271926		-1.03625	-0.0814394
	random_geometry_Br_00614	-1.32544	-1.27549	-0.0499476		-1.27167	-0.053767
	random_geometry_Br_00615	-9.5472	-9.4148	-0.132399		-9.22011	-0.327086
	random_geometry_Br_00616	-3.16189	-3.03263	-0.12926		-3.30082	0.138932
	random_geometry_Br_00617	-2.65391	-3.3986	0.744697		-2.71142	0.0575151
	random_geometry_Br_00618	-10.0654	-3.97384	-6.09158		-6.42967	-3.63575
	random_geometry_Br_00619	-0.638348	-0.755024	0.116677		-0.887919	0.249571
	random_geometry_Br_00620	-2.19485	-4.04652	1.85166		-3.45906	1.2642
	random_geometry_Br_00621	-1.02712	-1.56581	0.538696		-1.27849	0.251378
	random_geometry_Br_00622	-3.95063	-4.15843	0.207802		-3.9194	-0.0312291
	random_geometry_Br_00623	-2.71344	-2.66951	-0.04393		-2.67775	-0.0356931
	random_geometry_Br_00624	-0.589867	-0.936763	0.346896		-0.920706	0.330838
	random_geometry_Br_00625	-9.81112	-8.45842	-1.3527		-8.23529	-1.57584
	random_geometry_Br_00626	-4.8076	-4.38841	-0.419186		-4.29248	-0.515115
	random_geometry_Br_00627	-0.239119	-0.286827	0.0477079		-0.406445	0.167326
	random_geometry_Br_00628	-2.73822	-2.89565	0.157422		-2.51235	-0.225871
	random_geometry_Br_00629	-1.55252	-1.49039	-0.062135		-1.51585	-0.0366763
	random_geometry_Br_00630	-2.08236	-1.73562	-0.346737		-1.98011	-0.102254
	random_geometry_Br_00631	-6.2287	-4.89394	-1.33476		-5.63049	-0.598208
	random_geometry_Br_00632	-5.14891	-5.82969	0.680786		-5.72915	0.580248
	random_geometry_Br_00633	7.37161	6.78202	0.58959		5.07756	2.29405
	random_geometry_Br_00634	0.476079	-0.0903278	0.566406		-0.184165	0.660244
	random_geometry_Br_00635	-2.16886	-2.27339	0.104524		-2.06952	-0.099338
	random_geometry_Br_00636	-3.58968	-3.23844	-0.351247		-3.24706	-0.342621
	random_geometry_Br_00637	-1.49939	-1.29007	-0.209322		-1.66134	0.161951
	random_geometry_Br_00638	-1.04981	-0.812249	-0.237562		-0.505482	-0.54433
	random_geometry_Br_00639	-8.88849	-7.10319	-1.7853		-7.77311	-1.11538
	random_geometry_Br_00640	-6.14635	-6.14559	-0.000755105		-6.1673	0.0209467
	random_geometry_Br_00641	-0.958086	-0.971282	0.0131954		-1.22864	0.27055
	random_geometry_Br_00642	-3.82257	-3.90472	0.0821483		-3.54868	-0.27389
	random_geometry_Br_00643	-1.68318	-1.85984	0.176659		-2.02126	0.338078
	random_geometry_Br_00644	-1.03637	-1.05281	0.016438		-0.934577	-0.101791
	random_geometry_Br_00645	-1.99868	-2.07252	0.0738348		-2.15718	0.158501
	random_geometry_Br_00646	-3.15572	-3.05371	-0.102015		-2.69618	-0.459538
	random_geometry_Br_00647	-2.25489	-2.02653	-0.228359		-1.98103	-0.273856
	random_geometry_Br_00648	-1.66217	-1.5007	-0.16147		-1.36789	-0.294286
	random_geometry_Br_00649	-5.60576	-5.26933	-0.33643		-5.14757	-0.458189
	random_geometry_Br_00650	-5.07787	-5.00584	-0.0720301		-5.60238	0.524512
	random_geometry_Br_00651	8.72814	8.23594	0.492201		6.08622	2.64192
	random_geometry_Br_00652	-2.66917	-2.44545	-0.223727		-2.81394	0.14477
	random_geometry_Br_00653	0.117107	-0.213114	0.330221		-0.0202392	0.137346
	random_geometry_Br_00654	-3.8278	-3.17835	-0.649448		-3.52336	-0.304439
	random_geometry_Br_00655	-1.71412	-1.60205	-0.112072		-1.84452	0.130394
	random_geometry_Br_00656	-1.75248	-1.67099	-0.0814813		-1.49268	-0.259791
	random_geometry_Br_00657	-8.28516	-7.94696	-0.338198		-8.22764	-0.0575226
	random_geometry_Br_00658	-1.69298	-1.73216	0.0391761		-1.92557	0.232593
	random_geometry_Br_00659	-2.5595	-2.65851	0.0990107		-2.66254	0.103035
	random_geometry_Br_00660	-3.95529	-4.49171	0.536428		-4.24499	0.289705
	random_geometry_Br_00661	-3.59951	-3.49447	-0.105037		-3.81912	0.219614
	random_geometry_Br_00663	-0.455551	-0.283334	-0.172217		-0.426406	-0.0291456
	random_geometry_Br_00664	-5.94267	-6.08463	0.141953		-5.95926	0.0165816
	random_geometry_Br_00665	-1.2209	-1.2067	-0.0141997		-1.10499	-0.115912
	random_geometry_Br_00666	-2.53237	-2.41772	-0.114647		-2.5221	-0.0102705
	random_geometry_Br_00667	-0.499501	-1.01914	0.519643		-0.851659	0.352159
	random_geometry_Br_00668	-1.20405	-1.02074	-0.183313		-1.04846	-0.155595
	random_geometry_Br_00669	-0.782499	-1.23741	0.454914		-1.32008	0.537585
	random_geometry_Br_00671	-5.35237	-5.20106	-0.151314		-4.95637	-0.396001
	random_geometry_Br_00672	-0.520401	-0.4215	-0.0989011		-0.610027	0.0896263
	random_geometry_Br_00673	8.76958	9.67691	-0.907332		9.46549	-0.695915
	random_geometry_Br_00674	-3.98151	-4.43085	0.449339		-4.05674	0.0752317
	random_geometry_Br_00675	-0.781274	-1.3361	0.554825		-1.23507	0.453799
	random_geometry_Br_00677	-1.90966	-2.39409	0.484428		-2.34039	0.430736
	random_geometry_Br_00678	-3.1359	-0.406003	-2.7299		-2.52226	-0.613637
	random_geometry_Br_00679	-0.444585	-1.05415	0.609561		-0.719299	0.274714
	random_geometry_Br_00680	-3.23404	-3.32403	0.08999		-3.06391	-0.170126
	random_geometry_Br_00682	-7.1996	-6.50265	-0.696955		-7.39647	0.196867
	random_geometry_Br_00683	-2.46086	-1.98326	-0.477606		-1.72431	-0.736556
	random_geometry_Br_00684	-0.231953	-0.277888	0.0459352		-0.0863447	-0.145608
	random_geometry_Br_00685	-7.61799	-8.21777	0.599778		-8.34272	0.72473
	random_geometry_Br_00686	0.140239	0.133092	0.00714736		-0.0815043	0.221744
	random_geometry_Br_00687	-1.04093	-0.91682	-0.124112		-0.769364	-0.271569
	random_geometry_Br_00688	-1.59796	-1.43406	-0.163904		-1.69437	0.0964039
	random_geometry_Br_00689	-4.12569	-4.62318	0.497496		-4.53721	0.411528
	random_geometry_Br_00690	-8.65158	-4.74443	-3.90715		-5.107	-3.54459
	random_geometry_Br_00691	0.502233	0.393907	0.108326		0.407654	0.0945787
	random_geometry_Br_00692	-2.27529	-2.08201	-0.193283		-2.15399	-0.121305
	random_geometry_Br_00693	-2.74988	-2.06061	-0.689268		-2.55081	-0.199067
	random_geometry_Br_00694	-2.66508	-2.64554	-0.019546		-2.57188	-0.0932035
	random_geometry_Br_00695	-1.75975	-1.84296	0.0832183		-1.6258	-0.133943
	random_geometry_Br_00696	-1.8454	-1.8621	0.0166985		-1.97421	0.128805
	random_geometry_Br_00697	-0.592843	-0.617243	0.0244		-0.503637	-0.0892058
	random_geometry_Br_00698	-6.62122	-6.77338	0.152162		-7.16337	0.542146
	random_geometry_Br_00699	-4.5823	-5.74587	1.16357		-5.17885	0.596553
	random_geometry_Br_00700	-2.72484	-2.72106	-0.00378539		-2.62375	-0.101097
	random_geometry_Br_00701	-1.81897	-1.48694	-0.332024		-1.30215	-0.516817
	random_geometry_Br_00702	-1.21264	-1.07034	-0.142303		-1.07071	-0.141939
	random_geometry_Br_00703	-2.39553	-3.03914	0.643617		-2.88008	0.484557
	random_geometry_Br_00704	-5.01187	-5.08712	0.0752418		-5.19562	0.183741
	random_geometry_Br_00705	-4.26271	-3.87091	-0.391803		-4.1139	-0.148807
	random_geometry_Br_00706	-2.90651	-2.99704	0.0905243		-3.00817	0.101656
	random_geometry_Br_00707	0.562996	0.31749	0.245506		0.452832	0.110164
	random_geometry_Br_00708	-0.682326	-0.728917	0.0465914		-0.592533	-0.0897931
	random_geometry_Br_00709	-3.64691	-4.225	0.578091		-3.51772	-0.129187
	random_geometry_Br_00710	-5.1552	-5.31559	0.160385		-5.36216	0.206957
	random_geometry_Br_00711	-0.99927	-2.47229	1.47302		-2.34094	1.34167
	random_geometry_Br_00712	0.261333	0.306774	-0.0454411		0.283582	-0.0222493
	random_geometry_Br_00713	-0.794932	-0.802109	0.00717721		-0.640642	-0.15429
	random_geometry_Br_00714	-4.44978	-4.66487	0.215086		-4.77961	0.329833
	random_geometry_Br_00715	-6.14677	-6.26682	0.120054		-6.11147	-0.0353002
	random_geometry_Br_00716	-1.72463	-1.6779	-0.0467323		-1.60015	-0.124484
	random_geometry_Br_00717	-8.326	-8.62078	0.294781		-8.5641	0.238097
	random_geometry_Br_00718	-3.89896	-3.87754	-0.0214252		-4.70388	0.804914
	random_geometry_Br_00719	-1.17453	-1.25316	0.0786279		-1.24754	0.0730126
	random_geometry_Br_00720	-4.82052	-3.81441	-1.00611		-5.25683	0.436313
	random_geometry_Br_00721	-1.90635	-2.02225	0.115894		-1.89755	-0.00880725
	random_geometry_Br_00723	0.0775777	-0.0217561	0.0993339		-0.0475884	0.125166
	random_geometry_Br_00724	-1.60791	-1.80779	0.199875		-1.89221	0.284293
	random_geometry_Br_00725	-0.337689	-0.441022	0.103333		-0.362966	0.0252773
	random_geometry_Br_00726	-3.1591	-3.84141	0.682315		-3.63241	0.473315
	random_geometry_Br_00727	-3.32158	-2.92538	-0.396203		-2.7717	-0.549881
	random_geometry_Br_00728	-0.507319	-0.385855	-0.121464		-0.574021	0.0667017
	random_geometry_Br_00729	-4.32736	-4.66459	0.337223		-4.69051	0.363145
	random_geometry_Br_00730	-1.21343	-0.909274	-0.30416		-1.03112	-0.182316
	random_geometry_Br_00731	-2.46163	-2.58474	0.123112		-2.63448	0.172857
	random_geometry_Br_00732	-1.03384	-0.837329	-0.196515		-0.546454	-0.48739
	random_geometry_Br_00733	-3.67209	-4.02703	0.354944		-3.93192	0.259831
	random_geometry_Br_00734	-13.4186	-11.6471	-1.77149		-11.3569	-2.06166
	random_geometry_Br_00735	-1.81594	-1.38762	-0.428317		-1.88367	0.067734
	random_geometry_Br_00736	-1.53317	-1.73189	0.198716		-1.90486	0.371685
	random_geometry_Br_00737	-1.68417	-1.67321	-0.0109667		-1.73399	0.0498112
	random_geometry_Br_00738	-0.538931	-0.712718	0.173786		-0.778539	0.239608
	random_geometry_Br_00739	-6.06804	-6.36389	0.295845		-6.03544	-0.0325969
	random_geometry_Br_00740	-0.843834	-0.845106	0.00127212		-1.04281	0.198973
	random_geometry_Br_00741	-0.345903	-0.354428	0.00852493		-0.391998	0.0460949
	random_geometry_Br_00742	-1.21103	-1.20318	-0.00784522		-1.13231	-0.0787213
	random_geometry_Br_00743	-0.38379	1.93955	-2.32334		0.561001	-0.944791
	random_geometry_Br_00744	-8.93183	-8.2819	-0.649929		-8.02635	-0.905477
	random_geometry_Br_00745	-2.31463	-2.40032	0.085686		-2.50168	0.187049
	random_geometry_Br_00746	-7.58637	-6.82516	-0.761204		-6.72509	-0.861274
	random_geometry_Br_00747	-3.2234	-2.12741	-1.09599		-1.78584	-1.43756
	random_geometry_Br_00748	-1.03626	-1.17749	0.141235		-0.988759	-0.0474977
	random_geometry_Br_00749	-9.97055	-10.0985	0.127951		-10.235	0.264401
	random_geometry_Br_00750	-0.96687	-0.885552	-0.0813175		-0.933964	-0.032906
	random_geometry_Br_00751	0.306946	-0.252075	0.559021		0.142464	0.164482
	random_geometry_Br_00752	-7.44765	-7.51984	0.0721843		-7.50305	0.0553991
	random_geometry_Br_00753	-1.48245	-1.3067	-0.175743		-1.04013	-0.442317
	random_geometry_Br_00754	-4.90287	-4.62696	-0.275907		-4.67528	-0.227586
	random_geometry_Br_00755	-0.533539	-0.689196	0.155657		-0.766697	0.233158
	random_geometry_Br_00756	-0.396859	-0.796702	0.399844		-0.667085	0.270226
	random_geometry_Br_00757	-5.55523	-4.70762	-0.847611		-5.15342	-0.401814
	random_geometry_Br_00758	-1.80031	-1.19835	-0.601962		-1.64734	-0.15297
	random_geometry_Br_00759	-6.39969	-6.47848	0.0787927		-6.32627	-0.0734199
	random_geometry_Br_00760	0.186331	0.231194	-0.044863		0.00259023	0.183741
	random_geometry_Br_00761	-0.280669	-0.273566	-0.00710353		-0.215378	-0.0652916
	random_geometry_Br_00762	-1.98197	-1.97118	-0.0107957		-2.28583	0.303852
	random_geometry_Br_00763	-8.86737	-3.84839	-5.01898		-8.85092	-0.0164567
	random_geometry_Br_00764	-6.28629	-5.72713	-0.559153		-5.47786	-0.808428
	random_geometry_Br_00765	-3.02591	-3.07261	0.0467065		-3.01127	-0.0146355
	random_geometry_Br_00766	-1.11097	-1.27199	0.161017		-1.00115	-0.109816
	random_geometry_Br_00767	-2.99085	-2.20011	-0.790739		-2.67225	-0.318598
	random_geometry_Br_00768	-0.659148	-0.56947	-0.0896779		-0.587014	-0.0721342
	random_geometry_Br_00769	-2.05623	-1.99555	-0.06068		-2.03565	-0.0205849
	random_geometry_Br_00770	-7.40681	-6.34569	-1.06112		-6.39586	-1.01095
	random_geometry_Br_00771	-10.3077	-9.12039	-1.18726		-9.43282	-0.874826
	random_geometry_Br_00772	-3.77022	-3.44642	-0.3238		-3.51233	-0.257891
	random_geometry_Br_00774	-0.957895	-0.718809	-0.239086		-0.772763	-0.185131
	random_geometry_Br_00775	-0.604757	-0.654708	0.0499512		-0.665864	0.0611069
	random_geometry_Br_00776	-4.0934	-3.59871	-0.49469		-3.46168	-0.631728
	random_geometry_Br_00777	-6.6527	-6.89508	0.242385		-6.4778	-0.174899
	random_geometry_Br_00778	-10.5064	-10.3259	-0.180562		-10.2335	-0.272927
	random_geometry_Br_00779	0.460502	0.16533	0.295172		0.281103	0.1794
	random_geometry_Br_00780	-4.02893	-3.98948	-0.0394479		-4.21752	0.188587
	random_geometry_Br_00781	-0.533852	-0.857883	0.324031		-0.876217	0.342365
	random_geometry_Br_00782	-0.195279	-0.332787	0.137509		-0.461494	0.266216
	random_geometry_Br_00783	-0.377664	-0.0891982	-0.288466		-0.310225	-0.0674389
	random_geometry_Br_00784	-2.64423	-2.54654	-0.0976822		-2.51182	-0.13241
	random_geometry_Br_00785	-0.48075	-0.529976	0.0492263		-0.600421	0.119671
	random_geometry_Br_00786	-4.79143	-5.19775	0.406322		-5.03055	0.23912
	random_geometry_Br_00787	-3.04368	-3.23653	0.192852		-3.27073	0.227055
	random_geometry_Br_00788	-1.50246	-1.45643	-0.0460327		-1.5031	0.000635036
	random_geometry_Br_00789	-2.4998	-2.39034	-0.10946		-2.53801	0.038208
	random_geometry_Br_00790	-4.32851	-4.27422	-0.0542917		-4.01453	-0.313985
	random_geometry_Br_00791	-3.41104	-3.67207	0.261032		-3.43379	0.0227504
	random_geometry_Br_00792	-1.30036	-1.15868	-0.141677		-0.907891	-0.392467
	random_geometry_Br_00793	-1.8378	-1.94062	0.102811		-2.21428	0.376475
	random_geometry_Br_00794	-0.796007	-1.08555	0.289538		-1.02585	0.229843
	random_geometry_Br_00795	-1.66303	-1.68621	0.0231811		-1.61603	-0.0469966
	random_geometry_Br_00796	-0.889434	-0.941592	0.0521588		-0.766667	-0.122767
	random_geometry_Br_00797	-2.11463	-1.5151	-0.599534		-1.52642	-0.588211
	random_geometry_Br_00798	-3.34952	-3.33411	-0.0154104		-3.18326	-0.166254
	random_geometry_Br_00799	-1.25861	-1.32712	0.0685097		-1.28289	0.0242792
	random_geometry_Br_00800	-2.22463	-2.24292	0.0182817		-2.38074	0.156102
	random_geometry_Br_00801	-3.83846	-3.82476	-0.0136981		-3.59203	-0.24643
	random_geometry_Br_00802	-5.01747	-4.4913	-0.526174		-4.76186	-0.255613
	random_geometry_Br_00803	-4.59716	-4.35661	-0.240548		-4.34337	-0.25379
	random_geometry_Br_00804	-1.16789	-1.03393	-0.133965		-1.12627	-0.0416267
	random_geometry_Br_00805	-0.220102	-0.246125	0.026023		-0.26542	0.0453183
	random_geometry_Br_00806	-3.2207	-2.9556	-0.265105		-3.1861	-0.0346049
	random_geometry_Br_00807	0.50608	0.190244	0.315836		0.219295	0.286784
	random_geometry_Br_00808	-2.0153	-2.18673	0.171433		-2.18239	0.167092
	random_geometry_Br_00809	-1.79509	-1.7993	0.00420348		-1.73368	-0.0614138
	random_geometry_Br_00810	-1.42739	-1.37599	-0.0514072		-1.2947	-0.132693
	random_geometry_Br_00811	-0.810457	0.640345	-1.4508		-0.247879	-0.562577
	random_geometry_Br_00812	-0.0795555	-1.46082	1.38127		-1.06497	0.985418
	random_geometry_Br_00813	-1.8209	-1.39369	-0.427212		-2.11955	0.298651
	random_geometry_Br_00814	-1.00544	-0.942912	-0.062531		-1.163	0.157558
	random_geometry_Br_00815	-4.99049	-5.3033	0.312812		-5.23489	0.244397
	random_geometry_Br_00816	-1.90357	-3.02404	1.12048		-2.46845	0.564887
	random_geometry_Br_00817	0.271006	0.324665	-0.0536582		0.344147	-0.0731404
	random_geometry_Br_00818	-2.15926	-1.57072	-0.588538		-2.23945	0.0801899
	random_geometry_Br_00819	-1.91433	-1.80493	-0.109402		-1.82623	-0.0881025
	random_geometry_Br_00820	0.21088	-0.079571	0.290451		-0.121613	0.332494
	random_geometry_Br_00821	-0.890171	-0.435909	-0.454262		-0.82026	-0.0699101
	random_geometry_Br_00822	-0.741653	-0.688013	-0.0536399		-0.70187	-0.0397829
	random_geometry_Br_00823	-5.93029	-5.90644	-0.023848		-6.02698	0.0966897
	random_geometry_Br_00824	-0.685279	-1.36231	0.677035		-1.56126	0.875985
	random_geometry_Br_00825	-1.87561	-1.58002	-0.295591		-1.28973	-0.585886
	random_geometry_Br_00827	-3.68518	-2.90515	-0.780026		-3.22225	-0.462928
	random_geometry_Br_00828	5.98996	6.77023	-0.780272		4.50369	1.48627
	random_geometry_Br_00829	-0.364496	-0.387197	0.0227017		-0.201089	-0.163406
	random_geometry_Br_00830	-4.47747	-4.59907	0.121605		-4.40923	-0.0682357
	random_geometry_Br_00831	0.271165	0.262324	0.00884128		0.204594	0.0665713
	random_geometry_Br_00832	-0.725738	-0.725285	-0.000453091		-0.872422	0.146684
	random_geometry_Br_00833	-4.47796	-4.87153	0.393568		-4.76256	0.284596
	random_geometry_Br_00834	0.447418	0.308624	0.138794		0.218338	0.22908
	random_geometry_Br_00835	-2.305	-2.53195	0.226944		-2.68332	0.378318
	random_geometry_Br_00836	-3.15784	-3.20892	0.0510788		-3.23626	0.0784159
	random_geometry_Br_00838	-0.937471	-0.938956	0.0014849		-1.00925	0.0717764
	random_geometry_Br_00840	-1.54701	-1.63515	0.0881337		-1.61081	0.0637957
	random_geometry_Br_00841	-1.2124	-1.396	0.183593		-1.57657	0.364168
	random_geometry_Br_00842	-4.40192	-4.75158	0.34966		-4.36637	-0.0355532
	random_geometry_Br_00843	-3.42701	-3.54659	0.119578		-3.60195	0.174938
	random_geometry_Br_00844	-1.01858	-1.06371	0.045121		-1.10521	0.0866259
	random_geometry_Br_00845	-0.918273	-1.01165	0.0933761		-1.14209	0.223813
	random_geometry_Br_00846	-6.5244	-6.8704	0.346		-6.73074	0.206332
	random_geometry_Br_00847	-7.66685	-7.36577	-0.30108		-7.60825	-0.0586029
	random_geometry_Br_00848	-3.67901	-3.59266	-0.0863529		-3.52022	-0.158789
	random_geometry_Br_00849	-6.00688	-6.25434	0.247462		-6.02803	0.0211532
	random_geometry_Br_00850	-2.20057	-2.39447	0.193897		-2.45072	0.250145
	random_geometry_Br_00851	-2.74181	-2.34262	-0.399185		-2.54782	-0.193985
	random_geometry_Br_00852	-3.42638	-3.40858	-0.0177971		-3.55886	0.13248
	random_geometry_Br_00853	-6.40955	-6.08302	-0.32653		-6.82018	0.410632
	random_geometry_Br_00854	-6.23201	-6.09992	-0.132085		-6.29719	0.0651801
	random_geometry_Br_00855	-0.305059	-0.0628495	-0.242209		-0.246278	-0.0587805
	random_geometry_Br_00856	-2.57839	-2.55469	-0.0237036		-2.68736	0.108972
	random_geometry_Br_00857	-9.17957	-13.1508	3.97125		-10.157	0.977428
	random_geometry_Br_00858	-3.58064	-3.37582	-0.204816		-3.53393	-0.0467148
	random_geometry_Br_00861	-1.69238	-1.69714	0.00476167		-1.65647	-0.0359109
	random_geometry_Br_00862	1.03967	-2.31238	3.35205		-2.01073	3.05041
	random_geometry_Br_00863	-0.892618	-0.842396	-0.0502215		-0.899385	0.00676696
	random_geometry_Br_00864	-2.66532	-2.78996	0.124641		-2.63676	-0.0285636
	random_geometry_Br_00865	-1.72125	1.81667	-3.53792		-2.42665	0.705403
	random_geometry_Br_00866	-5.00755	-5.3321	0.324553		-5.52325	0.515703
	random_geometry_Br_00867	-6.47234	-6.91563	0.443286		-6.73133	0.258987
	random_geometry_Br_00868	-1.34797	-1.43263	0.0846597		-1.43935	0.0913839
	random_geometry_Br_00869	-1.64151	-1.48499	-0.156523		-1.65756	0.0160516
	random_geometry_Br_00870	-0.694834	-0.321321	-0.373513		-0.763126	0.0682928
	random_geometry_Br_00871	-8.55395	-8.53634	-0.0176103		-8.56515	0.0112002
	random_geometry_Br_00872	-1.09089	-0.676468	-0.414421		-0.9606	-0.130289
	random_geometry_Br_00873	-3.00868	-2.39531	-0.61337		-2.77503	-0.233641
	random_geometry_Br_00874	0.147888	0.0786392	0.0692486		0.0178604	0.130027
	random_geometry_Br_00875	-3.10899	-2.99309	-0.115896		-2.81159	-0.297395
	random_geometry_Br_00876	-0.145758	0.00297493	-0.148733		-0.0866016	-0.0591567
	random_geometry_Br_00877	-3.18219	-3.42508	0.24289		-3.22102	0.0388215
	random_geometry_Br_00878	-1.21984	-1.03203	-0.187809		-1.01727	-0.20257
	random_geometry_Br_00879	-4.61843	-5.39252	0.774085		-4.70581	0.0873757
	random_geometry_Br_00880	-1.64501	-1.58331	-0.0616998		-1.8718	0.22679
	random_geometry_Br_00881	-0.360171	-0.551917	0.191746		-0.567913	0.207742
	random_geometry_Br_00882	-2.10141	-1.99362	-0.107788		-1.95202	-0.149391
	random_geometry_Br_00883	-7.80787	-7.12597	-0.681895		-6.81514	-0.99273
	random_geometry_Br_00884	-0.744888	-0.502993	-0.241895		-0.65165	-0.0932385
	random_geometry_Br_00885	-1.73305	-1.41348	-0.319575		-1.3876	-0.34545
	random_geometry_Br_00886	-2.05364	-2.24126	0.187625		-2.24674	0.193109
	random_geometry_Br_00887	0.024587	0.157197	-0.13261		0.0487389	-0.0241519
	random_geometry_Br_00888	-1.19015	-1.01413	-0.176019		-1.16268	-0.0274646
	random_geometry_Br_00889	-1.74149	-1.64685	-0.0946426		-1.52153	-0.219964
	random_geometry_Br_00890	-5.74858	-6.09551	0.346926		-5.85374	0.105161
	random_geometry_Br_00891	-3.2074	-2.21885	-0.988553		-2.7364	-0.470996
	random_geometry_Br_00892	-2.77626	-2.76577	-0.010487		-2.73443	-0.0418255
	random_geometry_Br_00893	0.221453	0.141623	0.0798297		0.176893	0.0445596
	random_geometry_Br_00894	-6.52297	-6.33727	-0.185701		-6.10032	-0.422651
	random_geometry_Br_00895	-0.404958	-0.472313	0.0673553		-0.445218	0.0402602
	random_geometry_Br_00896	-0.402479	-0.468658	0.0661795		-0.509685	0.107207
	random_geometry_Br_00897	-0.439416	-0.597331	0.157915		-0.672123	0.232707
	random_geometry_Br_00898	-1.18851	-1.05919	-0.129322		-1.16187	-0.0266449
	random_geometry_Br_00899	-3.93234	-4.07292	0.140574		-3.67425	-0.25809
	random_geometry_Br_00900	3.55284	3.36474	0.188108		2.8943	0.658548
	random_geometry_Br_00901	-9.09145	-9.03091	-0.0605443		-8.36717	-0.724285
	random_geometry_Br_00902	-1.63082	-1.46454	-0.166286		-1.5611	-0.0697278
	random_geometry_Br_00903	-1.92542	-2.03039	0.104975		-1.78706	-0.13835
	random_geometry_Br_00904	-1.28695	-1.87959	0.592632		-1.88379	0.596834
	random_geometry_Br_00905	-2.77168	-2.76727	-0.00440525		-2.79997	0.0282893
	random_geometry_Br_00906	-0.119513	0.2169	-0.336413		-0.11802	-0.00149261
	random_geometry_Br_00907	-0.664986	-0.325023	-0.339963		-0.620813	-0.0441732
	random_geometry_Br_00908	-1.40846	-0.896127	-0.512334		-1.20838	-0.200078
	random_geometry_Br_00909	-7.85302	-5.93835	-1.91467		-5.83611	-2.01691
	random_geometry_Br_00910	-4.94008	-4.93286	-0.00722369		-4.96022	0.0201363
	random_geometry_Br_00911	-1.39846	-1.31483	-0.0836304		-1.16062	-0.237841
	random_geometry_Br_00912	-7.01063	-6.39537	-0.615256		-6.2579	-0.752729
	random_geometry_Br_00913	-0.948233	-0.919242	-0.0289909		-0.922412	-0.0258212
	random_geometry_Br_00914	-0.793824	-0.892345	0.098521		-0.830484	0.0366599
	random_geometry_Br_00915	-5.95208	-5.79271	-0.159373		-5.36121	-0.590879
	random_geometry_Br_00916	-0.0239713	-0.0398379	0.0158666		-0.0277041	0.00373275
	random_geometry_Br_00917	-2.55594	-2.18203	-0.37391		-2.67487	0.118931
	random_geometry_Br_00918	-3.72256	-4.10815	0.385585		-3.94662	0.224056
	random_geometry_Br_00919	-1.02125	-0.762492	-0.258761		-0.971556	-0.0496976
	random_geometry_Br_00920	-1.86013	-1.86082	0.000686814		-1.68164	-0.178498
	random_geometry_Br_00921	0.733136	0.353932	0.379204		0.36603	0.367106
	random_geometry_Br_00922	-0.437905	-0.554221	0.116316		-0.524286	0.086381
	random_geometry_Br_00923	-3.44225	-3.64569	0.203439		-3.70577	0.263525
	random_geometry_Br_00924	-0.257141	-0.50842	0.251279		-0.330981	0.0738398
	random_geometry_Br_00925	-0.447466	-0.457757	0.0102907		-0.490436	0.04297
	random_geometry_Br_00926	-2.4864	-2.3252	-0.161205		-2.18195	-0.30445
	random_geometry_Br_00927	-8.57903	-8.84048	0.261449		-9.26167	0.682638
	random_geometry_Br_00928	-1.64439	-2.20076	0.556375		-2.53292	0.888528
	random_geometry_Br_00929	-1.47622	-1.40307	-0.073145		-1.52416	0.0479388
	random_geometry_Br_00930	-2.57241	-2.97345	0.401031		-2.7191	0.146687
	random_geometry_Br_00931	-4.02435	-3.93682	-0.0875276		-3.85912	-0.165228
	random_geometry_Br_00932	-7.19187	-7.33568	0.143807		-7.38528	0.193412
	random_geometry_Br_00933	-1.22907	-1.43602	0.206957		-1.27254	0.043477
	random_geometry_Br_00934	-0.452563	-0.348331	-0.104232		-0.524758	0.0721952
	random_geometry_Br_00935	-4.23053	-4.12019	-0.110344		-4.19917	-0.0313611
	random_geometry_Br_00936	-12.7788	-11.8449	-0.93394		-11.5047	-1.27412
	random_geometry_Br_00937	-6.44328	-5.52638	-0.916902		-6.30952	-0.133767
	random_geometry_Br_00938	-5.13617	-4.9386	-0.197569		-4.9047	-0.231463
	random_geometry_Br_00939	-1.35428	-1.03189	-0.322388		-0.961425	-0.392857
	random_geometry_Br_00940	-4.27759	-4.11137	-0.166223		-3.62514	-0.652456
	random_geometry_Br_00941	2.29772	2.65146	-0.353743		2.93437	-0.63665
	random_geometry_Br_00942	-2.96602	-2.79764	-0.168382		-2.59799	-0.368032
	random_geometry_Br_00943	-0.66446	-0.917508	0.253048		-1.03407	0.369606
	random_geometry_Br_00944	-3.51403	-4.50263	0.9886		-3.93374	0.419712
	random_geometry_Br_00945	-1.23613	-1.29737	0.0612351		-1.19121	-0.044925
	random_geometry_Br_00946	-0.696835	0.927325	-1.62416		-0.107075	-0.58976
	random_geometry_Br_00947	-0.319907	-0.520299	0.200392		-0.45056	0.130652
	random_geometry_Br_00948	-0.0754222	-0.094977	0.0195548		-0.0148256	-0.0605966
	random_geometry_Br_00949	-5.79303	-5.39224	-0.400792		-5.94514	0.15211
	random_geometry_Br_00951	-6.3223	-5.40553	-0.916773		-5.53079	-0.791509
	random_geometry_Br_00952	-1.56377	-1.67151	0.10774		-1.72967	0.165902
	random_geometry_Br_00953	-1.99745	-2.07039	0.0729386		-1.88854	-0.108903
	random_geometry_Br_00954	-0.925102	-1.01586	0.0907548		-0.930217	0.00511505
	random_geometry_Br_00955	-0.761435	-0.776905	0.0154697		-0.976665	0.21523
	random_geometry_Br_00956	-7.04524	-9.83952	2.79428		-6.0243	-1.02095
	random_geometry_Br_00957	-7.34466	-7.74266	0.398003		-7.95276	0.608102
	random_geometry_Br_00958	-1.53028	-1.47481	-0.055469		-1.21009	-0.320194
	random_geometry_Br_00959	-3.48592	-3.79959	0.313676		-3.52449	0.0385703
	random_geometry_Br_00960	-4.23705	-4.5579	0.320855		-4.30029	0.0632467
	random_geometry_Br_00961	-0.974335	-1.1341	0.159763		-1.03654	0.0622
	random_geometry_Br_00962	-0.939362	-0.709178	-0.230183		-0.691667	-0.247695
	random_geometry_Br_00963	-1.14325	-1.15696	0.0137096		-1.26285	0.119605
	random_geometry_Br_00964	-1.68298	-1.59941	-0.0835711		-1.58998	-0.0929996
	random_geometry_Br_00965	-3.88042	-3.83287	-0.0475515		-3.83253	-0.0478948
	random_geometry_Br_00966	-1.0441	-0.957036	-0.0870638		-0.816024	-0.228076
	random_geometry_Br_00968	-4.78103	-4.9837	0.202668		-4.9242	0.143173
	random_geometry_Br_00969	-7.11866	-7.37208	0.253419		-7.05987	-0.0587865
	random_geometry_Br_00970	-1.52956	-1.72469	0.195137		-1.65946	0.129908
	random_geometry_Br_00971	-1.65525	-1.57329	-0.0819581		-1.70017	0.0449195
	random_geometry_Br_00972	-2.40785	-2.62254	0.214687		-2.27045	-0.137397
	random_geometry_Br_00973	-1.60965	-1.65568	0.0460269		-1.92534	0.315693
	random_geometry_Br_00974	-0.822221	-0.750794	-0.0714274		-0.743339	-0.0788823
	random_geometry_Br_00976	-3.74444	-3.65594	-0.0885		-3.59851	-0.145933
	random_geometry_Br_00977	-8.03571	-7.21475	-0.820959		-7.41184	-0.623868
	random_geometry_Br_00978	-0.816439	-0.734086	-0.0823525		-0.822252	0.00581352
	random_geometry_Br_00979	-1.58409	-1.79839	0.214302		-1.87105	0.286961
	random_geometry_Br_00980	-6.63663	-6.31016	-0.326461		-6.42438	-0.212247
	random_geometry_Br_00981	-4.06451	-3.73807	-0.326436		-4.22624	0.161735
	random_geometry_Br_00983	-3.05149	-3.05021	-0.00127495		-2.88606	-0.165433
	random_geometry_Br_00984	-3.5866	-3.09618	-0.490422		-3.32512	-0.261478
	random_geometry_Br_00985	-0.804814	-0.752297	-0.0525171		-0.852498	0.0476844
	random_geometry_Br_00986	0.806665	0.330558	0.476108		0.486891	0.319775
	random_geometry_Br_00987	-6.33301	-7.5103	1.17729		-7.32286	0.989848
	random_geometry_Br_00988	-2.08156	-2.09858	0.0170117		-1.79743	-0.284131
	random_geometry_Br_00989	-1.82234	-1.74795	-0.0743927		-2.03793	0.215585
	random_geometry_Br_00990	-2.6689	-2.71859	0.0496912		-2.73075	0.0618489
	random_geometry_Br_00991	-0.73101	-0.806569	0.0755589		-0.662774	-0.0682366
	random_geometry_Br_00992	-0.179706	-0.16149	-0.0182168		-0.111419	-0.0682876
	random_geometry_Br_00993	-8.4945	-7.63878	-0.85572		-7.07107	-1.42344
	random_geometry_Br_00994	-1.9663	-2.89657	0.930272		-2.18692	0.220619
	random_geometry_Br_00995	-0.413586	-0.18998	-0.223607		-0.232877	-0.180709
	random_geometry_Br_00996	-2.92384	-2.55575	-0.368099		-3.02898	0.105136
	random_geometry_Br_00997	-4.51799	-3.39056	-1.12743		-4.21384	-0.304149
	random_geometry_Br_00998	-1.79243	-1.61964	-0.17279		-1.7462	-0.0462294
	random_geometry_Br_00999	-4.06137	-3.5438	-0.517573		-4.98489	0.923519
	random_geometry_Br_01000	-4.95927	-6.93839	1.97913		-6.02905	1.06979
	random_geometry_Br_01001	-8.58841	-7.54492	-1.04349		-8.53502	-0.0533846
	random_geometry_Br_01002	-0.451954	-0.544294	0.0923403		-0.826441	0.374487
	random_geometry_Br_01003	-1.48199	-1.34373	-0.138252		-1.49864	0.0166535
	random_geometry_Br_01004	-3.29635	-3.60744	0.311082		-3.21528	-0.0810764
	random_geometry_Br_01005	-7.73305	-7.93849	0.205445		-7.72694	-0.00610434
	random_geometry_Br_01006	-1.37706	-1.76218	0.385124		-1.67634	0.299288
	random_geometry_Br_01007	-0.335778	-0.181666	-0.154112		-0.363555	0.0277772
	random_geometry_Br_01008	-2.35366	-2.50584	0.152186		-2.58609	0.232432
	random_geometry_Br_01009	-0.601054	-0.767692	0.166638		-0.854501	0.253447
	random_geometry_Br_01010	-0.884873	-0.885036	0.000162617		-0.949412	0.0645387
	random_geometry_Br_01011	-4.14894	-4.23362	0.084681		-4.05617	-0.0927692
	random_geometry_Br_01012	-5.55063	-5.29318	-0.257452		-5.39833	-0.1523
	random_geometry_Br_01014	-1.27532	-1.20761	-0.0677044		-1.18048	-0.0948426
	random_geometry_Br_01015	-3.27982	-3.43061	0.150794		-3.33075	0.0509296
	random_geometry_Br_01016	-1.64481	-1.45277	-0.192041		-1.71293	0.0681182
	random_geometry_Br_01017	-0.618142	-0.493673	-0.124469		-0.665864	0.047721
	random_geometry_Br_01018	-0.866982	-0.809018	-0.0579641		-0.787774	-0.0792075
	random_geometry_Br_01019	-4.6625	-4.56048	-0.102024		-4.5625	-0.100008
	random_geometry_Br_01020	-1.73171	-1.24911	-0.482601		-1.41976	-0.311948
	random_geometry_Br_01021	-4.72026	-4.70773	-0.012536		-5.16798	0.447717
	random_geometry_Br_01022	-3.6399	-3.42938	-0.210521		-3.23105	-0.40885
	random_geometry_Br_01023	-3.52499	-3.68267	0.157681		-3.96989	0.4449
	random_geometry_Br_01024	-8.94248	-8.71065	-0.231839		-8.54232	-0.400168
	random_geometry_Br_01025	-0.396319	-0.569642	0.173323		-0.5705	0.174182
	random_geometry_Br_01026	-4.87292	-4.63305	-0.239876		-4.99928	0.126361
	random_geometry_Br_01027	-0.479753	-0.757791	0.278039		-0.592175	0.112422
	random_geometry_Br_01028	-3.89484	-3.93234	0.0375061		-3.88846	-0.0063782
	random_geometry_Br_01029	-0.429383	-0.447245	0.0178619		-0.224255	-0.205128
	random_geometry_Br_01030	-2.34705	-2.44258	0.0955267		-2.43637	0.0893202
	random_geometry_Br_01031	-0.47171	-0.653001	0.18129		-0.434081	-0.037629
	random_geometry_Br_01032	-2.84187	-2.8433	0.00143229		-2.92319	0.081314
	random_geometry_Br_01033	-0.365806	-0.46577	0.0999634		-0.605216	0.239409
	random_geometry_Br_01034	-1.83283	-2.12683	0.294001		-2.22399	0.391162
	random_geometry_Br_01035	-4.48585	-2.00748	-2.47837		-2.92396	-1.56188
	random_geometry_Br_01036	0.350381	0.54493	-0.194548		0.59146	-0.241079
	random_geometry_Br_01037	-1.16769	-1.39258	0.224887		-1.16901	0.00132185
	random_geometry_Br_01038	-8.31564	-8.22753	-0.0881147		-8.53559	0.219952
	random_geometry_Br_01039	-6.59119	-7.20336	0.612178		-6.92802	0.336828
	random_geometry_Br_01040	-0.835295	-0.856031	0.0207356		-0.758492	-0.0768031
	random_geometry_Br_01041	-5.50262	-5.63223	0.12961		-5.34022	-0.162394
	random_geometry_Br_01042	-7.29269	-7.12935	-0.163335		-6.93675	-0.355938
	random_geometry_Br_01043	-1.72363	-1.48773	-0.235901		-1.48147	-0.242163
	random_geometry_Br_01044	-0.1348	-0.0568329	-0.0779668		-0.099568	-0.0352318
	random_geometry_Br_01045	-2.19787	-2.56922	0.371345		-2.60957	0.411699
	random_geometry_Br_01046	-1.95858	-1.95896	0.000383118		-1.99899	0.0404103
	random_geometry_Br_01047	-1.87627	-1.92152	0.0452548		-2.19446	0.318195
	random_geometry_Br_01048	-0.986441	-0.904701	-0.0817391		-1.00265	0.0162118
	random_geometry_Br_01050	-3.70339	-2.96416	-0.739232		-2.97121	-0.732182
	random_geometry_Br_01051	-8.17657	-7.04722	-1.12935		-7.8881	-0.288466
	random_geometry_Br_01052	-0.87142	-1.29264	0.421224		-1.17304	0.301617
	random_geometry_Br_01053	-1.8379	-1.76223	-0.0756711		-1.86577	0.0278734
	random_geometry_Br_01054	0.347545	0.325666	0.0218791		0.231223	0.116322
	random_geometry_Br_01055	-1.43328	-1.35523	-0.0780479		-1.49692	0.0636428
	random_geometry_Br_01056	-1.39326	-1.47846	0.0851957		-1.47385	0.0805896
	random_geometry_Br_01057	-4.60634	-5.03147	0.425131		-4.92984	0.323504
	random_geometry_Br_01058	-1.54252	-1.85703	0.314512		-1.6742	0.131684
	random_geometry_Br_01059	-0.18809	-0.153993	-0.0340965		-0.00175604	-0.186333
	random_geometry_Br_01060	-0.092792	1.07738	-1.17017		-0.142005	0.0492131
	random_geometry_Br_01061	-3.48865	-3.53797	0.0493213		-3.32544	-0.163214
	random_geometry_Br_01062	-3.18647	-3.76496	0.578484		-3.35054	0.164067
	random_geometry_Br_01063	0.537592	0.558123	-0.0205311		0.393783	0.143808
	random_geometry_Br_01064	-3.9024	-3.93712	0.0347127		-3.89167	-0.0107306
	random_geometry_Br_01065	-4.42025	-4.25321	-0.167042		-4.11611	-0.304143
	random_geometry_Br_01066	2.3728	-11.8981	14.2709		-2.52276	4.89556
	random_geometry_Br_01068	-5.2132	-5.15959	-0.0536031		-5.43605	0.222851
	random_geometry_Br_01069	-2.34432	-2.56993	0.225606		-2.46534	0.121021
	random_geometry_Br_01070	-6.39886	-8.4689	2.07004		-8.38876	1.9899
	random_geometry_Br_01071	-0.995831	-1.13304	0.137213		-1.08747	0.0916365
	random_geometry_Br_01072	-4.90914	-5.22687	0.317725		-5.26581	0.356663
	random_geometry_Br_01073	-1.99329	-1.91885	-0.0744413		-2.34598	0.352687
	random_geometry_Br_01074	-0.532659	-0.399733	-0.132927		-0.910847	0.378188
	random_geometry_Br_01075	0.275561	0.115988	0.159573		0.283205	-0.00764401
	random_geometry_Br_01076	-4.09102	-4.86254	0.771521		-4.40366	0.31264
	random_geometry_Br_01077	-4.33441	-4.89957	0.565152		-4.82759	0.493176
	random_geometry_Br_01078	-4.52496	-4.69709	0.172138		-4.9345	0.409543
	random_geometry_Br_01079	-8.55315	-8.76702	0.213868		-8.84519	0.292039
	random_geometry_Br_01080	-0.992613	-1.0643	0.0716912		-1.1825	0.18989
	random_geometry_Br_01081	-12.3518	-7.22605	-5.12574		-10.9127	-1.43908
	random_geometry_Br_01082	-15.3644	-11.2451	-4.11938		-11.2567	-4.10778
	random_geometry_Br_01083	-2.34391	-2.21568	-0.128228		-2.2818	-0.0621099
	random_geometry_Br_01084	-2.33568	-2.92212	0.586448		-2.43762	0.101941
	random_geometry_Br_01085	-6.91035	-7.28016	0.36981		-7.00981	0.0994566
	random_geometry_Br_01086	-4.79765	-4.90023	0.102571		-4.78495	-0.0127001
	random_geometry_Br_01087	-4.76283	-4.982	0.219165		-5.19922	0.436383
	random_geometry_Br_01088	-1.22717	-1.1163	-0.110869		-1.10931	-0.117864
	random_geometry_Br_01089	8.08303	7.55418	0.52885		6.70633	1.37671
	random_geometry_Br_01090	-2.61273	-2.18693	-0.4258		-2.71585	0.103112
	random_geometry_Br_01091	-0.0511592	0.157835	-0.208995		-0.226706	0.175547
	random_geometry_Br_01092	-1.33807	-1.41365	0.0755767		-1.59426	0.256186
	random_geometry_Br_01093	-3.89702	-4.7783	0.88128		-4.63836	0.741337
	random_geometry_Br_01094	-6.0926	-5.7939	-0.298693		-6.3897	0.297107
	random_geometry_Br_01095	-1.37586	-1.3495	-0.0263568		-1.54562	0.16976
	random_geometry_Br_01096	-10.7027	-10.9808	0.278094		-10.7777	0.0750115
	random_geometry_Br_01097	-0.406887	-0.524614	0.117727		-0.36139	-0.0454978
	random_geometry_Br_01098	-6.28796	-5.65993	-0.62803		-5.73	-0.55796
	random_geometry_Br_01099	-9.04424	-10.039	0.994805		-9.89434	0.850105
	random_geometry_Br_01100	-1.39187	-1.20922	-0.182658		-1.3349	-0.0569767
	random_geometry_Br_01101	-2.20786	-2.28265	0.0747804		-2.39406	0.186193
	random_geometry_Br_01102	-2.60396	-2.88991	0.28595		-2.7343	0.130344
	random_geometry_Br_01103	-4.35253	-5.29466	0.942136		-4.96923	0.616705
	random_geometry_Br_01104	-9.80026	-9.15903	-0.64123		-9.0511	-0.749159
	random_geometry_Br_01105	-2.61924	-2.48791	-0.131335		-2.73043	0.111185
	random_geometry_Br_01106	-6.11397	-6.36359	0.249615		-6.12183	0.00785952
	random_geometry_Br_01107	-1.96781	-1.73504	-0.232768		-1.64921	-0.318594
	random_geometry_Br_01108	-0.399109	-0.173805	-0.225304		-0.209643	-0.189465
	random_geometry_Br_01109	-0.188078	-0.232556	0.0444785		-0.11636	-0.0717179
	random_geometry_Br_01110	-0.991614	-0.877954	-0.113659		-1.11573	0.124112
	random_geometry_Br_01111	-6.56191	-7.1035	0.541589		-7.11307	0.551156
	random_geometry_Br_01112	-1.34672	-1.29384	-0.0528854		-1.29459	-0.0521363
	random_geometry_Br_01113	-2.10587	-2.76108	0.655204		-3.0605	0.954625
	random_geometry_Br_01114	-2.11861	-1.54534	-0.573265		-1.98149	-0.137117
	random_geometry_Br_01115	-1.57675	-1.75867	0.181916		-1.8301	0.253349
	random_geometry_Br_01116	-10.9567	-8.68028	-2.27643		-9.85376	-1.10295
	random_geometry_Br_01117	-0.627809	-0.850501	0.222691		-0.827084	0.199275
	random_geometry_Br_01118	-2.09128	-2.00401	-0.0872744		-2.2278	0.136519
	random_geometry_Br_01119	-1.10585	-1.06709	-0.0387553		-0.940146	-0.165701
	random_geometry_Br_01120	-2.06781	-2.01927	-0.0485457		-1.79817	-0.269646
	random_geometry_Br_01121	-6.19825	-6.22378	0.0255283		-6.43599	0.237731
	random_geometry_Br_01122	-5.00335	-4.9393	-0.0640467		-5.70162	0.69827
	random_geometry_Br_01123	-5.37286	-6.01817	0.645315		-5.4487	0.0758451
	random_geometry_Br_01124	-2.78506	-2.97991	0.194848		-2.84262	0.0575516
	random_geometry_Br_01125	-5.92238	-7.90293	1.98055		-6.96896	1.04658
	random_geometry_Br_01127	-2.89171	-2.87969	-0.0120209		-2.77009	-0.121619
	random_geometry_Br_01128	-0.536764	-0.514158	-0.022606		-0.613926	0.0771622
	random_geometry_Br_01129	-1.94704	-2.05359	0.106546		-2.00899	0.0619529
	random_geometry_Br_01130	-3.67729	-3.95255	0.275262		-3.94678	0.269494
	random_geometry_Br_01131	-0.931831	-0.747903	-0.183928		-0.789509	-0.142322
	random_geometry_Br_01132	-3.80638	-3.97143	0.165048		-3.90444	0.0980539
	random_geometry_Br_01133	-3.07223	-3.3148	0.242564		-3.21768	0.145449
	random_geometry_Br_01134	-4.04737	-3.95905	-0.0883189		-3.79915	-0.248225
	random_geometry_Br_01135	-5.02526	-5.39815	0.372892		-6.67464	1.64939
	random_geometry_Br_01136	-0.44034	-0.350385	-0.0899554		-0.443595	0.00325515
	random_geometry_Br_01137	-4.80721	-4.15579	-0.65142		-4.60006	-0.207146
	random_geometry_Br_01138	0.758534	0.443551	0.314983		0.359823	0.39871
	random_geometry_Br_01139	0.364674	0.447895	-0.0832208		0.23753	0.127143
	random_geometry_Br_01140	-3.28721	-3.40481	0.117601		-3.26731	-0.0198985
	random_geometry_Br_01141	-1.49872	-1.48033	-0.0183891		-1.59058	0.0918535
	random_geometry_Br_01142	-0.52116	-0.339481	-0.181679		-0.251286	-0.269874
	random_geometry_Br_01143	-1.34934	-1.47786	0.128524		-1.78373	0.434398
	random_geometry_Br_01144	-0.378759	-0.467673	0.0889139		-0.428275	0.0495153
	random_geometry_Br_01145	-2.23159	-3.75151	1.51992		-3.84821	1.61662
	random_geometry_Br_01146	-1.1561	-1.36926	0.213158		-1.10583	-0.0502643
	random_geometry_Br_01147	-5.03841	-5.41786	0.379455		-5.58098	0.542569
	random_geometry_Br_01148	-6.16965	-5.39955	-0.770103		-6.22062	0.0509644
	random_geometry_Br_01149	-0.948942	-1.08591	0.136966		-0.968967	0.0200247
	random_geometry_Br_01150	5.14842	4.01727	1.13115		-0.433598	5.58202
	random_geometry_Br_01151	-1.07512	-1.04098	-0.0341387		-0.921777	-0.153339
	random_geometry_Br_01152	-4.00705	-3.82423	-0.182815		-4.04038	0.0333262
	random_geometry_Br_01153	-3.63399	-3.67181	0.0378219		-3.74228	0.108298
	random_geometry_Br_01154	-3.63433	-3.828	0.193673		-3.73817	0.103843
	random_geometry_Br_01155	0.281647	0.336001	-0.0543538		0.326134	-0.0444869
	random_geometry_Br_01156	-2.07764	-1.69439	-0.383248		-1.98502	-0.0926194
	random_geometry_Br_01157	-1.41499	-1.31894	-0.0960514		-1.9388	0.523803
	random_geometry_Br_01158	-2.49917	-1.91027	-0.588903		-2.39451	-0.104663
	random_geometry_Br_01159	-4.61597	-3.97868	-0.637292		-4.12362	-0.492356
	random_geometry_Br_01160	-1.39437	-1.58079	0.186416		-1.70298	0.308603
	random_geometry_Br_01161	-3.87777	-3.89135	0.0135778		-3.75261	-0.125161
	random_geometry_Br_01162	-0.0880661	-0.0331886	-0.0548775		0.0459629	-0.134029
	random_geometry_Br_01163	-5.14734	-5.34049	0.19315		-5.96718	0.81984
	random_geometry_Br_01164	-4.90575	-5.15129	0.245539		-4.08228	-0.823464
	random_geometry_Br_01165	-2.78482	-2.29132	-0.493509		-2.69137	-0.0934522
	random_geometry_Br_01166	-0.606657	-0.404223	-0.202434		-0.365018	-0.241639
	random_geometry_Br_01167	-0.816305	-0.711202	-0.105104		-0.750004	-0.0663011
	random_geometry_Br_01168	-1.80661	-1.98797	0.18136		-1.75606	-0.0505537
	random_geometry_Br_01169	0.00980651	0.169872	-0.160066		0.195926	-0.186119
	random_geometry_Br_01170	-1.59222	-1.23362	-0.358596		-1.43866	-0.153556
	random_geometry_Br_01171	-1.08294	-1.05081	-0.0321367		-1.02765	-0.05529
	random_geometry_Br_01172	-0.494342	-0.496362	0.00201999		-0.370038	-0.124304
	random_geometry_Br_01173	0.71229	0.236252	0.476038		0.508227	0.204063
	random_geometry_Br_01174	-1.11397	-1.19848	0.0845114		-1.13545	0.0214847
	random_geometry_Br_01175	-5.36046	-6.14442	0.783953		-5.90279	0.542331
	random_geometry_Br_01176	-0.330561	-0.469766	0.139205		-0.494268	0.163707
	random_geometry_Br_01177	-6.70288	-6.61026	-0.092613		-6.54514	-0.157736
	random_geometry_Br_01178	-7.48561	-7.70999	0.224386		-8.02932	0.543714
	random_geometry_Br_01179	-0.976438	-1.24023	0.263794		-1.09374	0.117297
	random_geometry_Br_01180	-1.18385	-1.27411	0.0902655		-1.32374	0.139897
	random_geometry_Br_01181	-4.79772	-4.72321	-0.0745113		-4.61461	-0.183113
	random_geometry_Br_01182	-0.127673	1.50234	-1.63001		0.988877	-1.11655
	random_geometry_Br_01183	-1.28699	-2.04131	0.754322		-1.78348	0.496493
	random_geometry_Br_01184	-2.18186	-1.93943	-0.242429		-2.07024	-0.111615
	random_geometry_Br_01185	-5.89582	-9.0799	3.18408		-8.12738	2.23157
	random_geometry_Br_01186	-1.61725	-1.95622	0.33897		-1.78567	0.168424
	random_geometry_Br_01187	-1.55809	-0.94175	-0.616345		-1.44798	-0.110113
	random_geometry_Br_01189	-0.765402	-0.854371	0.0889691		-1.02758	0.26218
	random_geometry_Br_01191	-3.36266	-3.40337	0.0407118		-3.26862	-0.0940407
	random_geometry_Br_01193	-9.3739	-7.28547	-2.08843		-7.56661	-1.80729
	random_geometry_Br_01194	-0.474608	-0.558829	0.0842211		-0.301723	-0.172885
	random_geometry_Br_01195	-5.18831	-4.67646	-0.511845		-6.37757	1.18926
	random_geometry_Br_01196	-4.55461	-4.85921	0.304599		-4.76158	0.20697
	random_geometry_Br_01197	-0.311377	-0.316784	0.00540697		-0.352444	0.041067
	random_geometry_Br_01198	-1.76903	-1.79431	0.0252759		-1.74862	-0.0204181
	random_geometry_Br_01199	-0.957083	-1.01963	0.0625495		-1.09489	0.137805
	random_geometry_Br_01200	3.36439	4.11583	-0.751438		3.88246	-0.518072
	random_geometry_Br_01201	-4.97729	-5.70293	0.72564		-5.77135	0.794063
	random_geometry_Br_01202	-3.75931	-3.41282	-0.346488		-3.98347	0.224165
	random_geometry_Br_01203	-7.46868	-8.34924	0.880558		-8.46503	0.996351
	random_geometry_Br_01204	-0.600778	-0.820733	0.219954		-0.730658	0.12988
	random_geometry_Br_01205	-0.938379	-0.992585	0.0542054		-0.913933	-0.0244466
	random_geometry_Br_01206	-3.15376	-3.12819	-0.0255694		-2.97966	-0.1741
	random_geometry_Br_01207	-1.93312	-2.2329	0.299786		-2.10869	0.17557
	random_geometry_Br_01208	-4.60173	-4.8775	0.275776		-4.60374	0.00201271
	random_geometry_Br_01209	-7.98673	-7.40807	-0.578661		-7.82034	-0.166383
	random_geometry_Br_01210	-6.55512	-4.88263	-1.67249		-5.27732	-1.2778
	random_geometry_Br_01211	-2.76629	-2.50557	-0.260719		-3.04814	0.281847
	random_geometry_Br_01212	-2.86949	-4.03164	1.16215		-3.49208	0.622583
	random_geometry_Br_01213	-2.63988	-2.71905	0.0791676		-2.32382	-0.316059
	random_geometry_Br_01214	-1.97353	-2.07424	0.100712		-2.02868	0.0551583
	random_geometry_Br_01215	-8.61423	-6.44506	-2.16916		-6.87578	-1.73844
	random_geometry_Br_01216	-0.550452	-0.529966	-0.0204865		-0.387465	-0.162987
	random_geometry_Br_01217	-4.43505	-6.50993	2.07488		-6.5558	2.12075
	random_geometry_Br_01218	-8.5405	-8.61626	0.0757593		-8.86198	0.321475
	random_geometry_Br_01219	-7.38169	-6.17646	-1.20524		-6.48266	-0.899038
	random_geometry_Br_01220	-4.13417	-3.16147	-0.972705		-3.12507	-1.0091
	random_geometry_Br_01221	-6.0317	-6.47101	0.439306		-6.81577	0.784072
	random_geometry_Br_01222	-1.33367	-1.37097	0.0373011		-1.20075	-0.132918
	random_geometry_Br_01223	-1.96887	-1.97799	0.00911945		-2.15285	0.183986
	random_geometry_Br_01224	-1.66254	-1.52952	-0.133023		-1.35821	-0.304336
	random_geometry_Br_01225	-7.6569	-8.3268	0.669906		-8.09045	0.433551
	random_geometry_Br_01226	-3.27437	-3.14177	-0.1326		-4.21268	0.938307
	random_geometry_Br_01227	-2.43604	-2.5101	0.0740689		-2.50308	0.0670484
	random_geometry_Br_01228	0.119031	0.193709	-0.0746787		0.13295	-0.0139191
	random_geometry_Br_01229	-2.057	-2.2786	0.221602		-2.42465	0.367657
	random_geometry_Br_01230	-6.54526	-4.91085	-1.63441		-5.82291	-0.722347
	random_geometry_Br_01231	-5.1174	-4.51317	-0.604231		-4.7404	-0.377005
	random_geometry_Br_01232	-0.95939	-0.969207	0.00981664		-0.943941	-0.0154486
	random_geometry_Br_01233	-2.4386	-2.45635	0.0177518		-2.56124	0.122642
	random_geometry_Br_01234	-4.71192	-4.63685	-0.0750731		-4.68673	-0.0251893
	random_geometry_Br_01235	0.685664	-0.00306663	0.68873		0.294855	0.390808
	random_geometry_Br_01236	-3.826	-4.41342	0.587414		-4.42602	0.600016
	random_geometry_Br_01237	-3.82995	-3.65332	-0.176631		-3.68303	-0.146919
	random_geometry_Br_01238	-2.94392	-2.73033	-0.21359		-2.67349	-0.270427
	random_geometry_Br_01239	-12.6527	-11.7653	-0.887373		-12.3695	-0.28317
	random_geometry_Br_01241	-5.71712	-6.04581	0.328688		-5.84349	0.126366
	random_geometry_Br_01242	-1.53959	-1.70025	0.160659		-1.9997	0.46011
	random_geometry_Br_01243	-6.96838	-6.74027	-0.228113		-6.87132	-0.0970639
	random_geometry_Br_01244	-1.15993	-0.883048	-0.276881		-1.03294	-0.126992
	random_geometry_Br_01245	-0.757369	-0.681044	-0.0763253		-0.650479	-0.10689
	random_geometry_Br_01246	-0.032949	0.12376	-0.156709		-0.0137582	-0.0191907
	random_geometry_Br_01248	-0.939632	-0.531206	-0.408425		-0.840088	-0.0995439
	random_geometry_Br_01249	-4.4132	-4.30589	-0.107313		-4.2532	-0.160003
	random_geometry_Br_01250	-0.987821	-0.743402	-0.244419		-1.03834	0.0505216
	random_geometry_Br_01251	-1.16031	-1.04419	-0.116118		-1.04857	-0.111738
	random_geometry_Br_01252	-2.14891	-2.52258	0.373672		-2.32222	0.173309
	random_geometry_Br_01253	-6.31463	-7.00387	0.689237		-6.68915	0.37452
	random_geometry_Br_01254	-5.85333	-5.19276	-0.660565		-4.52685	-1.32648
	random_geometry_Br_01255	-2.45523	0.443742	-2.89898		0.561392	-3.01663
	random_geometry_Br_01256	-9.87719	-10.3105	0.433264		-7.6513	-2.22589
	random_geometry_Br_01257	-1.93775	-2.01252	0.0747708		-2.06365	0.125905
	random_geometry_Br_01258	0.140448	0.149061	-0.00861241		0.14576	-0.00531168
	random_geometry_Br_01259	-1.92304	-1.55418	-0.368861		-1.80586	-0.11718
	random_geometry_Br_01260	-2.76844	-2.81044	0.0420012		-2.60018	-0.168257
	random_geometry_Br_01261	-3.63824	-3.12058	-0.517656		-3.51554	-0.122702
	random_geometry_Br_01263	-5.67697	-5.47834	-0.198636		-5.98357	0.306598
	random_geometry_Br_01265	-1.77117	-1.79863	0.0274594		-2.16392	0.392742
	random_geometry_Br_01266	-1.44159	-1.347	-0.0945932		-1.24691	-0.194682
	random_geometry_Br_01267	-3.27168	-3.58215	0.310469		-3.74457	0.47289
	random_geometry_Br_01268	-3.51075	-3.08313	-0.427622		-3.46534	-0.0454057
	random_geometry_Br_01269	-3.08899	-2.50625	-0.582739		-3.00804	-0.0809458
	random_geometry_Br_01270	-4.71521	-4.66066	-0.0545511		-4.08053	-0.634681
	random_geometry_Br_01271	-3.08033	-2.29609	-0.78424		-2.91505	-0.165282
	random_geometry_Br_01272	-4.06181	-4.10456	0.0427417		-4.12149	0.0596765
	random_geometry_Br_01273	2.63062	3.3801	-0.749479		2.28236	0.348261
	random_geometry_Br_01274	-8.11164	-8.22959	0.117958		-8.12165	0.010015
	random_geometry_Br_01275	-3.53404	-5.08463	1.55059		-4.6303	1.09626
	random_geometry_Br_01276	-0.0495159	-0.284396	0.23488		0.0772433	-0.126759
	random_geometry_Br_01277	-3.18195	-2.66641	-0.515548		-2.90406	-0.27789
	random_geometry_Br_01278	-2.89296	-2.98688	0.0939134		-3.0266	0.133637
	random_geometry_Br_01279	-1.48881	-1.305	-0.183804		-1.28425	-0.204559
	random_geometry_Br_01280	-5.74416	-6.01939	0.275235		-5.69096	-0.0531998
	random_geometry_Br_01281	-1.32626	0.271967	-1.59823		1.36732	-2.69358
	random_geometry_Br_01282	-4.19367	-4.31673	0.123061		-4.25581	0.0621395
	random_geometry_Br_01283	-3.40176	-2.83483	-0.566923		-3.04305	-0.358706
	random_geometry_Br_01284	-0.639308	-0.594632	-0.0446764		-0.539995	-0.0993131
	random_geometry_Br_01285	-8.6341	-8.98598	0.351882		-9.03057	0.396472
	random_geometry_Br_01286	-1.69782	-1.72956	0.0317444		-1.63108	-0.0667389
	random_geometry_Br_01287	-6.36043	-5.82258	-0.53785		-5.81852	-0.541914
	random_geometry_Br_01288	-2.5946	-2.45517	-0.13943		-2.67293	0.0783321
	random_geometry_Br_01289	-0.509742	-0.51355	0.00380767		-0.361405	-0.148337
	random_geometry_Br_01290	-0.760256	-0.663731	-0.096525		-0.48314	-0.277116
	random_geometry_Br_01291	-1.45787	-1.37597	-0.0818997		-1.667	0.209135
	random_geometry_Br_01292	-5.07689	-5.0546	-0.0222936		-5.21492	0.138024
	random_geometry_Br_01293	-1.46019	-1.278	-0.182187		-1.17511	-0.285075
	random_geometry_Br_01294	-0.832436	3.6509	-4.48333		2.87824	-3.71067
	random_geometry_Br_01295	-12.7108	-12.4118	-0.299003		-11.7057	-1.00511
	random_geometry_Br_01296	-5.71788	-6.04238	0.324501		-5.31111	-0.406775
	random_geometry_Br_01297	-2.14871	-2.04817	-0.100541		-2.12941	-0.0193013
	random_geometry_Br_01298	-1.3479	-1.36361	0.0157135		-1.1545	-0.193403
	random_geometry_Br_01299	-4.92853	-4.3462	-0.58233		-4.27207	-0.656454
	random_geometry_Br_01300	-2.53649	-2.74939	0.212894		-2.57989	0.0434001
	random_geometry_Br_01301	-1.05276	-1.128	0.0752454		-1.07233	0.0195732
	random_geometry_Br_01302	-2.81079	-3.07017	0.259378		-2.87486	0.0640613
	random_geometry_Br_01303	-1.9908	-2.14178	0.150973		-2.15826	0.167459
	random_geometry_Br_01304	-0.905716	-0.925321	0.0196058		-0.867292	-0.0384237
	random_geometry_Br_01305	-0.429724	-0.405256	-0.0244685		-0.308345	-0.121379
	random_geometry_Br_01306	-1.1696	-0.838675	-0.330926		-1.08212	-0.0874777
	random_geometry_Br_01308	-2.80374	-2.52056	-0.283181		-2.66217	-0.141564
	random_geometry_Br_01309	-1.02654	-1.39649	0.369942		-1.37963	0.353088
	random_geometry_Br_01310	-1.44017	-1.49884	0.0586704		-1.35756	-0.0826123
	random_geometry_Br_01311	-6.85765	-7.11567	0.258013		-7.45297	0.595321
	random_geometry_Br_01312	-5.13354	-4.22895	-0.904588		-4.47586	-0.657675
	random_geometry_Br_01313	-3.13069	-3.12327	-0.00741391		-3.08232	-0.0483668
	random_geometry_Br_01314	-3.25323	-3.03667	-0.216558		-2.92393	-0.329305
	random_geometry_Br_01315	-4.67612	-5.22004	0.54392		-5.02717	0.351051
	random_geometry_Br_01316	-1.58339	-1.46072	-0.122672		-1.60554	0.022148
	random_geometry_Br_01317	-0.310356	-0.0442511	-0.266105		0.0247147	-0.335071
	random_geometry_Br_01318	-3.51037	-3.47209	-0.0382791		-3.46589	-0.0444799
	random_geometry_Br_01319	-2.62177	-2.3263	-0.295466		-2.26967	-0.352098
	random_geometry_Br_01320	-0.257747	-0.173748	-0.0839993		-0.227239	-0.0305078
	random_geometry_Br_01321	-1.48865	-1.48136	-0.00729427		-1.73832	0.249671
	random_geometry_Br_01322	-1.81966	-1.95383	0.134166		-1.69428	-0.125378
	random_geometry_Br_01323	-0.2627	-0.317038	0.0543386		-0.0854508	-0.177249
	random_geometry_Br_01324	-2.86421	-2.62724	-0.236962		-2.61515	-0.249053
	random_geometry_Br_01325	-6.16564	-6.74494	0.579299		-6.35458	0.188945
	random_geometry_Br_01326	8.63752	6.53181	2.10571		7.1988	1.43872
	random_geometry_Br_01327	-2.05663	-2.25937	0.20274		-2.33591	0.279273
	random_geometry_Br_01328	-1.04155	-0.980083	-0.0614671		-1.00798	-0.0335701
	random_geometry_Br_01329	-2.82053	-3.02322	0.202693		-3.0278	0.207274
	random_geometry_Br_01330	-6.00788	-5.1689	-0.838981		-5.61031	-0.397565
	random_geometry_Br_01331	-6.8316	-6.59854	-0.233055		-5.93725	-0.894345
	random_geometry_Br_01332	-13.2835	-9.93528	-3.34818		-9.26496	-4.0185
	random_geometry_Br_01333	-2.692	-3.23334	0.541338		-3.2543	0.562295
	random_geometry_Br_01334	-3.40176	-3.22754	-0.17422		-3.24206	-0.159694
	random_geometry_Br_01335	-3.69575	-1.59277	-2.10298		-2.10636	-1.58939
	random_geometry_Br_01336	-16.6682	-14.878	-1.79017		-12.2735	-4.39466
	random_geometry_Br_01337	-1.94139	-1.83869	-0.102694		-2.37713	0.43575
	random_geometry_Br_01338	-2.29598	-1.72577	-0.570219		-2.38568	0.0896914
	random_geometry_Br_01339	-3.41361	-3.94223	0.528618		-3.83908	0.425465
	random_geometry_Br_01341	-1.40218	-1.37947	-0.0227127		-1.43642	0.0342461
	random_geometry_Br_01342	-1.63562	-1.84255	0.206925		-1.93661	0.300988
	random_geometry_Br_01343	-1.11433	-1.10548	-0.00884509		-0.999455	-0.114875
	random_geometry_Br_01344	-5.96804	-5.80377	-0.164266		-5.96934	0.00130575
	random_geometry_Br_01345	-1.56017	-1.62282	0.0626578		-1.67818	0.118019
	random_geometry_Br_01346	-6.91122	-7.49195	0.580727		-7.1324	0.221186
	random_geometry_Br_01347	-3.0898	-3.25548	0.165678		-3.1411	0.0512993
	random_geometry_Br_01348	-1.81092	-1.84795	0.037025		-2.01886	0.207942
	random_geometry_Br_01349	0.035957	0.0480042	-0.0120472		0.0129387	0.0230183
	random_geometry_Br_01350	-2.16237	-2.17255	0.0101766		-2.09248	-0.0698877
	random_geometry_Br_01351	-1.03256	-0.977318	-0.0552428		-0.774208	-0.258352
	random_geometry_Br_01352	-3.59202	-3.4491	-0.14292		-3.82456	0.232547
	random_geometry_Br_01353	-1.66353	-1.93145	0.267919		-1.59084	-0.0726954
	random_geometry_Br_01354	-5.39853	-5.54551	0.146977		-5.52576	0.127221
	random_geometry_Br_01355	-6.47255	-6.78519	0.312641		-6.937	0.464456
	random_geometry_Br_01356	-2.0581	-2.4833	0.425196		-2.25666	0.198561
	random_geometry_Br_01357	-0.179005	-0.817683	0.638678		-0.3322	0.153195
	random_geometry_Br_01358	-0.484207	-0.528747	0.0445393		-0.554697	0.0704892
	random_geometry_Br_01359	-2.70389	-2.76064	0.0567558		-2.55965	-0.14424
	random_geometry_Br_01360	-0.433305	-0.611008	0.177703		-0.966426	0.533121
	random_geometry_Br_01361	-8.2217	-6.47393	-1.74777		-7.05607	-1.16563
	random_geometry_Br_01362	0.503582	0.406855	0.0967273		0.175084	0.328498
	random_geometry_Br_01363	-3.82552	-3.73619	-0.089334		-3.92738	0.101862
	random_geometry_Br_01364	-2.45588	-3.09406	0.638184		-3.4935	1.03762
	random_geometry_Br_01365	-2.36281	-2.21241	-0.150399		-2.387	0.0241925
	random_geometry_Br_01366	-4.70582	-4.47829	-0.227535		-4.42499	-0.280829
	random_geometry_Br_01367	-2.72808	-2.73058	0.00250257		-2.67329	-0.0547842
	random_geometry_Br_01368	-2.54389	-2.38622	-0.157663		-2.63313	0.0892382
	random_geometry_Br_01369	-10.4131	-8.83342	-1.57971		-8.8898	-1.52332
	random_geometry_Br_01370	0.171848	0.147785	0.0240638		0.0611452	0.110703
	random_geometry_Br_01371	-2.23032	-2.57013	0.339807		-2.4968	0.266475
	random_geometry_Br_01372	-4.12453	-4.95646	0.83193		-5.01355	0.88902
	random_geometry_Br_01373	-1.43966	-1.55133	0.111677		-1.55895	0.119296
	random_geometry_Br_01374	-0.335519	-0.396565	0.061046		-0.506477	0.170958
	random_geometry_Br_01376	0.199302	-0.126232	0.325535		-0.0471382	0.246441
	random_geometry_Br_01377	-6.41803	-6.48704	0.0690157		-6.08962	-0.328408
	random_geometry_Br_01378	-6.23671	-5.47033	-0.766388		-5.29344	-0.943269
	random_geometry_Br_01379	-1.53156	0.119507	-1.65107		-2.28006	0.748502
	random_geometry_Br_01380	-3.77888	-4.35508	0.576198		-4.41922	0.640343
	random_geometry_Br_01381	-0.705124	-1.00656	0.301431		-1.37057	0.665448
	random_geometry_Br_01382	-1.94874	-1.94727	-0.00147654		-2.24403	0.295285
	random_geometry_Br_01383	-4.14262	-3.82101	-0.32161		-3.66866	-0.473965
	random_geometry_Br_01384	-0.581631	-0.046884	-0.534747		-1.62745	1.04582
	random_geometry_Br_01385	-1.66713	-1.76101	0.09388		-1.87595	0.208825
	random_geometry_Br_01386	-0.908025	-0.797862	-0.110162		-0.837283	-0.0707416
	random_geometry_Br_01387	-3.76384	-4.13749	0.373647		-3.89089	0.127052
	random_geometry_Br_01388	-0.968472	-0.577381	-0.391091		-0.901922	-0.0665508
	random_geometry_Br_01389	-2.12112	-2.15061	0.0294956		-2.05504	-0.066074
	random_geometry_Br_01390	-8.59219	-8.27391	-0.318281		-8.78778	0.195592
	random_geometry_Br_01391	-6.71556	-5.64698	-1.06858		-5.38326	-1.3323
	random_geometry_Br_01392	0.599445	0.336287	0.263159		0.330482	0.268963
	random_geometry_Br_01393	-6.65722	-7.97773	1.32051		-7.39308	0.735863
	random_geometry_Br_01394	-1.40588	-1.40529	-0.00058536		-1.34412	-0.0617633
	random_geometry_Br_01395	-0.60901	-0.499819	-0.109191		-0.664456	0.0554458
	random_geometry_Br_01396	0.70484	0.455062	0.249778		0.415903	0.288937
	random_geometry_Br_01397	-1.94906	-1.45979	-0.489273		-1.62946	-0.319598
	random_geometry_Br_01398	-5.73555	-5.7491	0.0135444		-5.62661	-0.108943
	random_geometry_Br_01399	-4.78947	-4.42088	-0.368588		-4.76251	-0.0269537
	random_geometry_Br_01400	-5.74769	-6.18703	0.439334		-6.13944	0.391748
	random_geometry_Br_01401	-4.13985	-4.9523	0.812451		-4.43757	0.297722
	random_geometry_Br_01402	-0.522272	-0.551145	0.0288733		-0.655535	0.133263
	random_geometry_Br_01403	-5.32538	-5.25155	-0.073827		-5.06987	-0.255508
	random_geometry_Br_01404	-5.76432	-5.77799	0.0136672		-5.61235	-0.151972
	random_geometry_Br_01405	-4.55954	-4.74581	0.186272		-4.51925	-0.0402842
	random_geometry_Br_01406	-5.65476	-5.62075	-0.0340117		-6.17827	0.523509
	random_geometry_Br_01407	-2.73345	-2.60371	-0.129737		-2.65885	-0.0745942
	random_geometry_Br_01408	0.460493	0.400114	0.0603783		0.350202	0.110291
	random_geometry_Br_01409	-0.951959	-0.992274	0.0403145		-1.00717	0.0552152
	random_geometry_Br_01410	-0.396007	-0.755053	0.359046		-0.804323	0.408315
	random_geometry_Br_01411	-0.571348	-0.970252	0.398904		-0.855725	0.284376
	random_geometry_Br_01412	-1.51205	-1.38061	-0.13144		-1.6163	0.104258
	random_geometry_Br_01413	-3.94648	-3.41014	-0.536337		-3.68928	-0.257199
	random_geometry_Br_01414	-2.80004	-2.16008	-0.639956		-2.34617	-0.453864
	random_geometry_Br_01415	-0.554044	-0.916833	0.362789		-0.547675	-0.00636905
	random_geometry_Br_01416	-1.18981	-0.962734	-0.227081		-1.21776	0.027948
	random_geometry_Br_01417	-1.47363	-1.3107	-0.162924		-1.16648	-0.307145
	random_geometry_Br_01418	-5.29123	-5.01991	-0.271316		-4.70294	-0.588294
	random_geometry_Br_01419	-2.08836	-1.92058	-0.16778		-2.24534	0.156974
	random_geometry_Br_01420	-2.47807	-2.24757	-0.230504		-2.58489	0.106822
	random_geometry_Br_01421	-8.10771	-6.1881	-1.9196		-6.00108	-2.10662
	random_geometry_Br_01422	-5.41674	-4.73159	-0.685144		-5.33212	-0.08462
	random_geometry_Br_01423	-1.15112	-1.1058	-0.0453178		-1.10162	-0.0495077
	random_geometry_Br_01424	-3.63524	-3.63658	0.00134331		-3.63337	-0.00186818
	random_geometry_Br_01425	-0.43635	-0.461975	0.0256249		-0.377549	-0.0588008
	random_geometry_Br_01426	-8.09851	-8.34504	0.246529		-7.94472	-0.153795
	random_geometry_Br_01427	-6.03701	-6.94054	0.903534		-6.90317	0.866167
	random_geometry_Br_01428	-5.39227	-4.85623	-0.536043		-4.76542	-0.62685
	random_geometry_Br_01429	-4.3904	-4.33277	-0.0576362		-4.24736	-0.143041
	random_geometry_Br_01430	-6.66653	-6.93671	0.270188		-6.44994	-0.21659
	random_geometry_Br_01431	-7.18645	-6.7191	-0.467345		-6.42296	-0.763484
	random_geometry_Br_01432	0.135906	0.155855	-0.0199489		0.161028	-0.025122
	random_geometry_Br_01433	-4.63029	-4.38941	-0.240883		-4.44384	-0.186452
	random_geometry_Br_01434	-0.055528	-0.087064	0.0315359		-0.0841858	0.0286578
	random_geometry_Br_01435	-2.44478	-2.41772	-0.0270547		-2.51079	0.0660174
	random_geometry_Br_01436	-5.75948	-5.72275	-0.0367258		-5.7905	0.0310213
	random_geometry_Br_01438	-2.87497	-3.02325	0.148281		-3.03161	0.156638
	random_geometry_Br_01439	-0.165191	-0.0960119	-0.0691788		-0.129427	-0.0357632
	random_geometry_Br_01440	-3.17078	-2.60193	-0.568848		-2.966	-0.204787
	random_geometry_Br_01441	-2.86197	-2.99182	0.129848		-3.11973	0.257758
	random_geometry_Br_01442	-3.79757	-2.7479	-1.04967		-3.15757	-0.640004
	random_geometry_Br_01443	-2.15788	-2.14642	-0.0114627		-2.13651	-0.0213771
	random_geometry_Br_01444	-0.56234	-0.543539	-0.0188		-0.589702	0.0273621
	random_geometry_Br_01445	-7.6587	-8.32425	0.665547		-8.42239	0.763694
	random_geometry_Br_01447	-7.0389	-6.40054	-0.638359		-6.14693	-0.891961
	random_geometry_Br_01448	-7.85906	-6.81022	-1.04884		-7.37108	-0.487979
	random_geometry_Br_01449	-2.18361	-2.07239	-0.111221		-2.43857	0.254958
	random_geometry_Br_01450	-5.81303	-6.13032	0.317282		-6.02924	0.216204
	random_geometry_Br_01451	-3.10791	-3.08371	-0.024196		-3.13074	0.0228328
	random_geometry_Br_01452	-0.0498766	-0.0919061	0.0420295		-0.028543	-0.0213336
	random_geometry_Br_01453	-1.4411	-1.56681	0.125708		-1.88289	0.44179
	random_geometry_Br_01455	-0.836549	-0.746566	-0.0899831		-0.914984	0.0784351
	random_geometry_Br_01456	-10.2072	-9.0009	-1.20631		-9.20312	-1.00409
	random_geometry_Br_01457	-1.10113	-1.08409	-0.0170392		-1.10217	0.00104004
	random_geometry_Br_01458	-0.94868	-1.11035	0.161672		-1.19556	0.246877
	random_geometry_Br_01459	-3.20345	-2.78716	-0.416287		-3.10845	-0.0949969
	random_geometry_Br_01460	0.446151	0.388884	0.0572667		0.460888	-0.0147372
	random_geometry_Br_01461	9.88308	7.79639	2.08669		7.92091	1.96217
	random_geometry_Br_01462	-1.87642	-1.64961	-0.226809		-1.65889	-0.217536
	random_geometry_Br_01463	0.299788	0.125663	0.174124		0.327853	-0.0280656
	random_geometry_Br_01464	-6.10155	-6.13914	0.0375972		-6.62948	0.527935
	random_geometry_Br_01465	-3.71287	-4.249	0.536129		-4.16096	0.448095
	random_geometry_Br_01466	-1.50353	-1.69489	0.191363		-2.30111	0.797585
	random_geometry_Br_01467	-0.84672	-0.817311	-0.029408		-0.758387	-0.0883325
	random_geometry_Br_01468	-2.6132	-2.57659	-0.0366164		-2.53492	-0.0782824
	random_geometry_Br_01469	-2.14184	-1.93801	-0.203831		-1.79633	-0.345518
	random_geometry_Br_01470	-2.39368	-2.23954	-0.154143		-2.58874	0.195057
	random_geometry_Br_01471	-4.87627	-5.26354	0.387268		-5.14517	0.268903
	random_geometry_Br_01472	-4.1497	-4.41301	0.263308		-4.29712	0.147416
	random_geometry_Br_01473	1.3692	1.37482	-0.00562589		1.6759	-0.3067
	random_geometry_Br_01474	-5.43215	-5.39862	-0.0335282		-5.07395	-0.358196
	random_geometry_Br_01475	-2.92407	-2.93286	0.00879529		-2.37037	-0.5537
	random_geometry_Br_01476	-1.25269	-1.27238	0.0196897		-1.2877	0.035016
	random_geometry_Br_01477	-6.72746	-7.20921	0.481756		-7.00324	0.275783
	random_geometry_Br_01478	-4.01512	-4.27753	0.262409		-3.86443	-0.15069
	random_geometry_Br_01479	-2.32835	-2.18055	-0.147808		-1.94858	-0.379779
	random_geometry_Br_01480	-1.20245	-1.46256	0.260105		-1.3599	0.157449
	random_geometry_Br_01481	0.312176	-0.0526056	0.364782		0.0334468	0.27873
	random_geometry_Br_01482	-3.97531	-3.46249	-0.512825		-3.73441	-0.240902
	random_geometry_Br_01483	-7.05422	-6.75856	-0.295653		-6.71341	-0.340806
	random_geometry_Br_01484	-1.75982	-1.96879	0.208973		-1.7515	-0.008316
	random_geometry_Br_01485	-3.8104	-4.76219	0.951788		-4.566	0.755601
	random_geometry_Br_01486	-4.53396	-4.80138	0.267421		-4.49852	-0.0354327
	random_geometry_Br_01487	-1.96993	-2.09723	0.1273		-2.15708	0.187146
	random_geometry_Br_01488	3.42723	2.64095	0.786276		2.0485	1.37873
	random_geometry_Br_01489	-1.39909	-1.44962	0.0505321		-1.25514	-0.143956
	random_geometry_Br_01490	-6.45288	-7.32015	0.867273		-7.68313	1.23025
	random_geometry_Br_01491	-1.75374	-1.33354	-0.420198		-1.59845	-0.155288
	random_geometry_Br_01492	-5.3172	-5.29269	-0.0245141		-5.08495	-0.232253
	random_geometry_Br_01493	-3.82858	-4.41352	0.584946		-4.6405	0.811921
	random_geometry_Br_01494	-4.85039	-4.74517	-0.105221		-4.48805	-0.362343
	random_geometry_Br_01495	-2.59778	-3.15573	0.557952		-2.5536	-0.0441787
	random_geometry_Br_01496	-4.09335	-4.26868	0.175328		-3.92545	-0.167905
	random_geometry_Br_01497	-2.25822	-2.15962	-0.0986039		-2.27465	0.0164302
	random_geometry_Br_01498	-5.95308	-6.27228	0.319199		-6.38527	0.432191
	random_geometry_Br_01499	-2.20579	-3.84152	1.63574		-3.74676	1.54097
	random_geometry_Br_01500	-1.16601	-0.314466	-0.85154		-2.74883	1.58283
	random_geometry_Br_01501	-1.03327	-0.962706	-0.0705627		-0.801591	-0.231678
	random_geometry_Br_01502	-5.55817	-5.89485	0.336682		-5.96965	0.411481
	random_geometry_Br_01503	0.206836	0.150729	0.0561078		0.217729	-0.0108931
	random_geometry_Br_01504	-1.88225	4.15644	-6.03869		-0.749167	-1.13308
	random_geometry_Br_01505	-2.04391	-0.708268	-1.33565		-1.36625	-0.677669
	random_geometry_Br_01506	0.463503	0.271108	0.192396		0.226675	0.236829
	random_geometry_Br_01507	-0.751329	-0.755498	0.00416902		-0.765872	0.0145425
	random_geometry_Br_01508	-1.26027	-0.811863	-0.448407		-0.89837	-0.3619
	random_geometry_Br_01509	-4.24713	-4.45922	0.212092		-4.4766	0.22947
	random_geometry_Br_01510	-0.958452	-1.57906	0.620609		-1.04436	0.0859124
	random_geometry_Br_01511	-5.63657	-4.97208	-0.664494		-5.1704	-0.466168
	random_geometry_Br_01512	-0.492456	-0.624622	0.132166		-0.921169	0.428713
	random_geometry_Br_01513	-3.1139	-3.02489	-0.0890017		-2.93629	-0.177601
	random_geometry_Br_01514	-5.34804	-5.00627	-0.341774		-4.71242	-0.635619
	random_geometry_Br_01515	-0.232762	-0.413355	0.180592		-0.385932	0.15317
	random_geometry_Br_01516	-1.60157	-1.74466	0.143089		-1.65696	0.0553917
	random_geometry_Br_01517	-1.39481	-2.43503	1.04022		-2.33055	0.935739
	random_geometry_Br_01518	-1.39107	-1.29641	-0.0946599		-1.31938	-0.0716893
	random_geometry_Br_01519	-0.848359	-0.722077	-0.126282		-0.840984	-0.0073749
	random_geometry_Br_01520	-0.957416	-0.947541	-0.00987488		-0.66842	-0.288996
	random_geometry_Br_01521	-1.92237	-2.03559	0.113219		-1.75514	-0.167238
	random_geometry_Br_01522	-2.08861	-2.09166	0.0030504		-2.00578	-0.0828366
	random_geometry_Br_01523	-9.61721	-8.63341	-0.983799		-8.99522	-0.621991
	random_geometry_Br_01524	-1.6207	-1.64223	0.0215279		-1.68545	0.0647422
	random_geometry_Br_01525	-1.22793	-1.26163	0.0337034		-1.35899	0.131062
	random_geometry_Br_01526	-2.07087	-2.21908	0.148212		-2.44806	0.377189
	random_geometry_Br_01527	-0.557785	-1.02809	0.470309		-0.745656	0.18787
	random_geometry_Br_01528	-0.11714	-0.339539	0.222398		-0.190165	0.0730251
	random_geometry_Br_01529	-1.19845	-1.28123	0.0827838		-1.44638	0.247935
	random_geometry_Br_01530	-7.28032	-7.19475	-0.0855742		-7.16987	-0.110448
	random_geometry_Br_01531	-2.36325	-2.3371	-0.0261504		-2.58824	0.224986
	random_geometry_Br_01532	-2.0002	-2.20597	0.20577		-2.18822	0.188029
	random_geometry_Br_01533	-2.64942	-2.6873	0.0378785		-2.43261	-0.216816
	random_geometry_Br_01534	-12.3367	-12.6316	0.294911		-12.7453	0.40854
	random_geometry_Br_01535	-7.2594	-7.66805	0.408654		-7.98813	0.728726
	random_geometry_Br_01536	-2.7945	-2.73398	-0.0605197		-2.85462	0.0601143
	random_geometry_Br_01537	3.05478	2.74379	0.310983		2.22246	0.832317
	random_geometry_Br_01538	-5.93893	-5.14325	-0.795683		-5.50979	-0.42914
	random_geometry_Br_01539	-7.80439	-7.57806	-0.226329		-7.46899	-0.335401
	random_geometry_Br_01540	-4.72082	-4.86374	0.142925		-4.54453	-0.176287
	random_geometry_Br_01541	-3.17086	-2.94798	-0.222879		-2.9006	-0.270257
	random_geometry_Br_01542	-1.83776	-0.859695	-0.97806		-1.49108	-0.346678
	random_geometry_Br_01543	-0.76483	-0.44982	-0.31501		-0.592992	-0.171838
	random_geometry_Br_01544	-0.943845	-1.20653	0.262689		-1.17555	0.231701
	random_geometry_Br_01545	-1.59301	-1.47047	-0.122539		-1.55265	-0.0403551
	random_geometry_Br_01546	8.94974	9.17397	-0.224233		9.70871	-0.758969
	random_geometry_Br_01548	-6.41007	-7.13288	0.722814		-7.15757	0.74751
	random_geometry_Br_01549	-0.273333	-0.781759	0.508427		-0.63392	0.360587
	random_geometry_Br_01550	-1.07223	-0.812344	-0.259883		-0.799878	-0.27235
	random_geometry_Br_01551	-8.0504	-7.60861	-0.441793		-7.31384	-0.736564
	random_geometry_Br_01552	-0.817287	-0.689288	-0.128		-0.780788	-0.036499
	random_geometry_Br_01553	-6.95533	-6.15913	-0.796205		-7.29888	0.343552
	random_geometry_Br_01554	-6.54876	-6.56307	0.0143112		-7.38825	0.839482
	random_geometry_Br_01555	-0.738289	-0.758447	0.0201581		-0.8158	0.0775107
	random_geometry_Br_01556	-2.26799	-2.31189	0.0438944		-2.39745	0.12946
	random_geometry_Br_01557	-4.71338	-4.8166	0.103215		-4.78386	0.0704794
	random_geometry_Br_01558	-6.56818	-6.63169	0.0635062		-7.265	0.696819
	random_geometry_Br_01559	-7.92173	-7.56842	-0.353315		-7.84045	-0.081288
	random_geometry_Br_01560	-1.0318	-1.03086	-0.000945584		-0.778741	-0.253063
	random_geometry_Br_01561	-0.433478	-0.848978	0.415499		-0.706065	0.272586
	random_geometry_Br_01562	-3.38126	-3.31631	-0.0649492		-3.13065	-0.25061
	random_geometry_Br_01563	-2.41967	-2.9568	0.537125		-2.68896	0.269287
	random_geometry_Br_01564	-2.33467	-2.40179	0.0671212		-3.28028	0.945606
	random_geometry_Br_01565	-1.9542	-1.60919	-0.345007		-1.84383	-0.110373
	random_geometry_Br_01566	-0.862927	-0.395241	-0.467687		-0.814831	-0.0480959
	random_geometry_Br_01567	-0.376582	-0.175691	-0.200891		-0.356734	-0.0198484
	random_geometry_Br_01568	-3.41468	-3.07143	-0.343249		-2.841	-0.573677
	random_geometry_Br_01569	-1.48353	-1.04902	-0.434511		-0.990784	-0.492746
	random_geometry_Br_01570	-3.74154	-3.72662	-0.0149223		-3.5344	-0.207135
	random_geometry_Br_01571	-3.2561	-3.44613	0.190023		-3.46451	0.20841
	random_geometry_Br_01572	1.25273	3.37335	-2.12062		1.78114	-0.528409
	random_geometry_Br_01573	-2.63005	-2.593	-0.0370483		-2.46052	-0.169529
	random_geometry_Br_01574	-1.56482	-1.83875	0.273927		-1.6431	0.0782852
	random_geometry_Br_01575	-0.643154	-0.483263	-0.159891		-0.596589	-0.0465651
	random_geometry_Br_01576	-8.80395	-8.87677	0.0728124		-8.88107	0.0771144
	random_geometry_Br_01577	-2.8249	-3.57444	0.749539		-3.52951	0.704609
	random_geometry_Br_01578	-2.55096	-2.68639	0.135428		-2.48247	-0.068489
	random_geometry_Br_01579	-1.56239	-1.5071	-0.0552906		-1.67889	0.116504
	random_geometry_Br_01580	-6.83472	-5.95748	-0.877239		-6.0929	-0.74182
	random_geometry_Br_01582	-0.511252	-0.481596	-0.0296564		-0.406469	-0.104783
	random_geometry_Br_01583	-5.93371	-6.23128	0.297564		-5.56691	-0.366801
	random_geometry_Br_01584	-2.2555	-1.54015	-0.715348		-1.86017	-0.395322
	random_geometry_Br_01585	-0.837109	-0.648706	-0.188403		-0.640118	-0.196991
	random_geometry_Br_01586	-5.38262	-5.41132	0.0286939		-5.44396	0.0613363
	random_geometry_Br_01587	-6.38047	-7.15487	0.774402		-7.22793	0.847464
	random_geometry_Br_01588	-6.06815	-6.00631	-0.0618455		-6.28657	0.218415
	random_geometry_Br_01589	-4.14068	-4.31316	0.172476		-4.37773	0.237048
	random_geometry_Br_01590	-0.279118	-0.448589	0.169471		-0.218988	-0.0601297
	random_geometry_Br_01591	-4.84498	-5.18737	0.342389		-4.95765	0.112676
	random_geometry_Br_01592	-3.52584	-3.63986	0.11402		-3.72258	0.196736
	random_geometry_Br_01593	0.142953	-0.031689	0.174642		0.0965479	0.0464054
	random_geometry_Br_01594	-2.73667	-3.67922	0.942556		-4.04907	1.3124
	random_geometry_Br_01597	0.147882	0.183793	-0.0359109		0.205466	-0.0575841
	random_geometry_Br_01598	-0.747835	-0.742981	-0.00485416		-0.828125	0.0802902
	random_geometry_Br_01599	-4.73637	-4.7308	-0.00557299		-4.35558	-0.380792
	random_geometry_Br_01600	-4.65624	-5.22802	0.571784		-4.90558	0.249335
	random_geometry_Br_01601	-5.03223	-5.40445	0.372217		-5.39645	0.364218
	random_geometry_Br_01603	-2.19801	-1.93037	-0.267638		-1.74857	-0.449433
	random_geometry_Br_01604	-1.07734	-0.497863	-0.579477		-0.566066	-0.511274
	random_geometry_Br_01605	-1.46375	-1.60503	0.141276		-1.66024	0.196486
	random_geometry_Br_01606	7.27529	8.32468	-1.04938		3.54621	3.72908
	random_geometry_Br_01607	-2.71306	-2.50722	-0.205836		-2.73823	0.0251777
	random_geometry_Br_01608	-2.39027	-1.95643	-0.433839		-2.00744	-0.382831
	random_geometry_Br_01609	-4.29686	-4.23761	-0.0592513		-4.09669	-0.200171
	random_geometry_Br_01610	-0.835376	-0.949598	0.114222		-0.858252	0.0228763
	random_geometry_Br_01611	-9.22721	-8.84438	-0.382831		-8.43345	-0.793758
	random_geometry_Br_01612	5.98894	-1.68929	7.67823		-3.78372	9.77266
	random_geometry_Br_01613	-0.746651	-0.750822	0.00417121		-0.731723	-0.014928
	random_geometry_Br_01614	-6.73231	-7.335	0.602687		-7.34155	0.60924
	random_geometry_Br_01615	-2.6864	-2.84353	0.157128		-2.36844	-0.317961
	random_geometry_Br_01616	-3.38302	-3.24888	-0.134137		-3.16718	-0.215833
	random_geometry_Br_01617	-7.46423	-7.58054	0.116304		-7.40422	-0.0600154
	random_geometry_Br_01618	-2.43522	-1.82356	-0.611658		-2.33406	-0.101155
	random_geometry_Br_01619	-7.54707	-6.92637	-0.620699		-7.01371	-0.533367
	random_geometry_Br_01620	-4.99078	-5.52018	0.529397		-5.09034	0.099559
	random_geometry_Br_01621	-1.93968	-1.67262	-0.267063		-2.07617	0.136483
	random_geometry_Br_01622	-0.500477	-0.763125	0.262648		-0.592557	0.0920797
	random_geometry_Br_01623	-2.24706	-1.87845	-0.368614		-2.27534	0.028278
	random_geometry_Br_01624	-7.73624	-7.0673	-0.668939		-6.42894	-1.3073
	random_geometry_Br_01625	-1.13545	-0.845267	-0.290182		-0.733853	-0.401596
	random_geometry_Br_01626	-2.94752	-3.7977	0.850182		-3.72668	0.779154
	random_geometry_Br_01627	-0.186793	-0.11456	-0.0722323		-0.26278	0.0759879
	random_geometry_Br_01628	-0.831472	-0.653671	-0.177801		-1.01344	0.181973
	random_geometry_Br_01629	-4.73392	-5.67194	0.938019		-5.51784	0.78392
	random_geometry_Br_01630	-0.642017	-0.794783	0.152765		-0.447542	-0.194475
	random_geometry_Br_01631	-4.18509	-4.31737	0.132284		-4.50993	0.324844
	random_geometry_Br_01632	-2.0665	-1.90834	-0.158154		-2.33861	0.27211
	random_geometry_Br_01633	-5.67918	-5.82467	0.14549		-5.78284	0.103659
	random_geometry_Br_01634	-1.70415	-1.55925	-0.144894		-1.86505	0.160899
	random_geometry_Br_01635	-5.1324	-6.21	1.07759		-6.43347	1.30107
	random_geometry_Br_01636	-1.0639	-1.14845	0.0845456		-1.15217	0.088265
	random_geometry_Br_01637	-2.09882	-1.98434	-0.114483		-2.01285	-0.0859722
	random_geometry_Br_01638	-4.02567	-4.25432	0.228645		-3.98613	-0.0395429
	random_geometry_Br_01639	-4.7883	-4.7001	-0.0882026		-4.7218	-0.0664941
	random_geometry_Br_01640	-5.09669	-5.38252	0.285833		-5.24448	0.147787
	random_geometry_Br_01641	-3.01634	-3.2936	0.277261		-3.43669	0.420349
	random_geometry_Br_01642	0.218492	0.221824	-0.00333188		0.534548	-0.316056
	random_geometry_Br_01643	-3.38879	-3.35881	-0.0299863		-3.29349	-0.0953063
	random_geometry_Br_01644	-1.24313	-1.05105	-0.192083		-1.18476	-0.0583742
	random_geometry_Br_01645	-10.3635	-10.8877	0.524145		-10.4534	0.0898819
	random_geometry_Br_01646	-1.78881	-1.98881	0.2		-1.91758	0.128771
	random_geometry_Br_01647	-0.483759	-0.543091	0.0593317		-0.400521	-0.0832378
	random_geometry_Br_01648	-0.969848	-1.02548	0.0556364		-0.922482	-0.0473656
	random_geometry_Br_01649	-0.239502	-0.0659864	-0.173515		-0.358647	0.119145
	random_geometry_Br_01650	0.222099	-0.0069275	0.229027		0.0694183	0.152681
	random_geometry_Br_01651	-4.02822	-4.28475	0.256527		-3.7907	-0.23752
	random_geometry_Br_01652	-3.17355	-3.09384	-0.0797049		-2.97777	-0.195773
	random_geometry_Br_01653	-1.31458	-1.22013	-0.0944523		-1.4119	0.0973201
	random_geometry_Br_01654	-0.403945	-0.412845	0.00890023		-0.153856	-0.250089
	random_geometry_Br_01655	-0.70191	-0.858419	0.15651		-0.810514	0.108604
	random_geometry_Br_01656	-3.96182	-3.97951	0.0176879		-4.01106	0.0492333
	random_geometry_Br_01657	-3.44124	-3.52196	0.0807208		-3.5311	0.0898634
	random_geometry_Br_01658	-13.2817	-11.1778	-2.10392		-12.1028	-1.17897
	random_geometry_Br_01659	-3.09503	-2.9543	-0.140727		-3.23103	0.135997
	random_geometry_Br_01660	-3.59597	-3.39132	-0.204652		-3.69283	0.096854
	random_geometry_Br_01661	-2.66039	-3.60432	0.943929		-3.58164	0.921252
	random_geometry_Br_01662	-0.642683	-0.556608	-0.0860753		-0.756797	0.114114
	random_geometry_Br_01663	-1.55985	-4.62066	3.06082		-4.05811	2.49827
	random_geometry_Br_01664	-2.02708	-2.0344	0.00731335		-2.35101	0.323924
	random_geometry_Br_01665	-1.2006	-1.36682	0.16622		-1.22425	0.0236505
	random_geometry_Br_01666	-7.40279	-6.8754	-0.527393		-6.81356	-0.589236
	random_geometry_Br_01667	-0.396927	-0.316506	-0.0804217		-0.447335	0.0504082
	random_geometry_Br_01668	0.0580695	0.00293203	0.0551375		0.0729695	-0.0149
	random_geometry_Br_01669	-2.74769	-2.62731	-0.120389		-2.93168	0.183991
	random_geometry_Br_01670	-10.0866	-10.8841	0.797454		-11.203	1.11638
	random_geometry_Br_01671	-2.47939	-4.66529	2.1859		-4.18594	1.70655
	random_geometry_Br_01672	-1.5586	-1.53184	-0.0267613		-1.59593	0.0373282
	random_geometry_Br_01673	-5.37988	-5.84245	0.46257		-6.09058	0.710693
	random_geometry_Br_01674	-4.33337	-3.39865	-0.934723		-3.85642	-0.47695
	random_geometry_Br_01675	-4.81538	-5.61411	0.798722		-5.36587	0.550487
	random_geometry_Br_01676	-5.68594	-0.0709662	-5.61498		-3.35118	-2.33477
	random_geometry_Br_01678	-3.0467	-2.66499	-0.381712		-3.4403	0.393598
	random_geometry_Br_01679	-2.05885	-2.19	0.131144		-2.1378	0.0789494
	random_geometry_Br_01680	-0.737533	-0.91581	0.178277		-0.819465	0.0819325
	random_geometry_Br_01681	-6.23708	-6.71759	0.480517		-7.20086	0.96378
	random_geometry_Br_01682	-9.19514	-7.902	-1.29315		-8.57822	-0.616926
	random_geometry_Br_01684	-2.74096	-4.36475	1.6238		-3.81511	1.07415
	random_geometry_Br_01685	-1.78458	-2.14394	0.359365		-2.13796	0.353379
	random_geometry_Br_01687	-5.45627	-5.72251	0.26624		-5.76765	0.311381
	random_geometry_Br_01688	-3.30562	-3.18231	-0.123317		-3.08213	-0.223495
	random_geometry_Br_01689	-0.832352	-0.885188	0.0528356		-0.940904	0.108552
	random_geometry_Br_01690	-5.0473	-5.50838	0.461077		-5.4761	0.4288
	random_geometry_Br_01691	-1.95271	-2.55208	0.599373		-2.26779	0.315084
	random_geometry_Br_01692	-1.63558	-1.30132	-0.334259		-1.47226	-0.163319
	random_geometry_Br_01693	-0.119668	-0.123192	0.00352331		-0.202007	0.0823389
	random_geometry_Br_01694	-9.29587	-9.04997	-0.245898		-8.28797	-1.0079
	random_geometry_Br_01695	-3.37159	-3.35813	-0.0134575		-3.42596	0.054373
	random_geometry_Br_01696	-1.059	-1.15998	0.10098		-1.22954	0.170543
	random_geometry_Br_01697	-1.11265	-1.0406	-0.0720531		-1.09245	-0.0201973
	random_geometry_Br_01698	-8.18001	-9.29584	1.11583		-8.37215	0.192142
	random_geometry_Br_01699	-0.0277389	-0.176391	0.148653		-0.0618505	0.0341116
	random_geometry_Br_01700	-0.91954	-1.13921	0.219669		-0.88968	-0.0298597
	random_geometry_Br_01701	-5.47094	-5.2313	-0.239649		-5.21141	-0.259531
	random_geometry_Br_01702	-0.306864	-0.400533	0.0936693		-0.432078	0.125215
	random_geometry_Br_01703	-1.48836	-1.62223	0.133866		-1.46486	-0.0234981
	random_geometry_Br_01704	-13.153	-11.3369	-1.81608		-11.1984	-1.95464
	random_geometry_Br_01705	0.262866	0.118689	0.144177		-0.085811	0.348677
	random_geometry_Br_01706	-7.78646	-8.12195	0.335496		-7.90156	0.115098
	random_geometry_Br_01707	-0.29382	-0.566923	0.273103		-0.259607	-0.034213
	random_geometry_Br_01708	-5.73535	-5.91277	0.177425		-5.92178	0.186438
	random_geometry_Br_01709	-6.36416	-6.35369	-0.0104723		-6.02425	-0.339904
	random_geometry_Br_01710	-2.25099	-2.39014	0.139148		-2.31669	0.0656959
	random_geometry_Br_01711	-3.88877	-3.88834	-0.000437583		-3.29393	-0.59484
	random_geometry_Br_01712	-1.1467	-0.978346	-0.168351		-0.969841	-0.176856
	random_geometry_Br_01713	-3.75222	-4.79894	1.04672		-4.67086	0.918645
	random_geometry_Br_01714	-0.574892	-0.62484	0.049948		-0.161167	-0.413725
	random_geometry_Br_01716	-0.573328	-0.519411	-0.0539175		-0.374778	-0.198551
	random_geometry_Br_01717	-5.0832	-4.01879	-1.0644		-5.29679	0.213591
	random_geometry_Br_01718	-1.2963	-1.18413	-0.112178		-1.09583	-0.200471
	random_geometry_Br_01719	-1.18225	-1.08324	-0.0990144		-1.00094	-0.181313
	random_geometry_Br_01720	-6.67138	-7.8122	1.14082		-7.81195	1.14057
	random_geometry_Br_01721	-11.6671	-14.0139	2.3468		-10.188	-1.4791
	random_geometry_Br_01722	-0.630948	-0.649849	0.0189017		-0.681839	0.0508908
	random_geometry_Br_01723	-2.52477	-2.4751	-0.0496639		-2.27408	-0.250684
	random_geometry_Br_01724	-1.75736	-2.15085	0.393491		-2.02901	0.271652
	random_geometry_Br_01725	-3.48839	-3.48871	0.000323475		-3.38621	-0.102177
	random_geometry_Br_01726	-1.95938	-1.98978	0.0303997		-1.98389	0.024511
	random_geometry_Br_01727	0.147319	0.0480829	0.099236		0.0757631	0.0715558
	random_geometry_Br_01728	-3.40454	-3.57846	0.173916		-3.56423	0.159685
	random_geometry_Br_01729	-0.217325	-0.334548	0.117223		-0.334368	0.117042
	random_geometry_Br_01730	-5.00656	-5.21564	0.209073		-5.22495	0.218391
	random_geometry_Br_01731	-4.16465	-4.20426	0.0396179		-4.03539	-0.129258
	random_geometry_Br_01732	-1.91865	-1.77555	-0.143096		-1.7682	-0.150451
	random_geometry_Br_01733	-0.828006	-0.80279	-0.0252152		-0.951318	0.123313
	random_geometry_Br_01734	-5.65546	-6.30836	0.652901		-5.85684	0.201389
	random_geometry_Br_01735	-14.2444	-11.5433	-2.70114		-10.2796	-3.96482
	random_geometry_Br_01736	-0.0416152	-0.14706	0.105444		-0.125408	0.0837932
	random_geometry_Br_01737	-7.36505	-7.42483	0.059779		-7.10731	-0.25774
	random_geometry_Br_01738	-1.60346	-1.62489	0.021434		-1.72683	0.123373
	random_geometry_Br_01739	-1.2349	-1.34011	0.105211		-1.16186	-0.0730387
	random_geometry_Br_01740	-1.67965	-1.55889	-0.120753		-1.51319	-0.166458
	random_geometry_Br_01741	-5.29934	-5.44996	0.150616		-5.1442	-0.155142
	random_geometry_Br_01742	-0.690242	-0.505853	-0.184389		-0.775456	0.0852142
	random_geometry_Br_01743	-0.423256	-0.222511	-0.200745		-0.366838	-0.0564177
	random_geometry_Br_01744	-6.26674	-7.20416	0.937414		-7.40077	1.13402
	random_geometry_Br_01745	-0.901755	-1.03029	0.128538		-1.08633	0.184573
	random_geometry_Br_01746	-1.83329	-1.94068	0.107388		-2.08477	0.251478
	random_geometry_Br_01747	-2.20608	-2.38487	0.178791		-2.39522	0.189138
	random_geometry_Br_01748	-3.2414	-4.65159	1.41018		-4.10726	0.865854
	random_geometry_Br_01749	-0.742877	-0.780474	0.0375975		-0.682093	-0.0607832
	random_geometry_Br_01750	-1.73981	-1.54182	-0.197993		-1.71539	-0.0244241
	random_geometry_Br_01751	-3.57745	-3.65422	0.0767712		-3.39643	-0.181022
	random_geometry_Br_01752	-5.62285	-5.44078	-0.18207		-4.71853	-0.904313
	random_geometry_Br_01753	-2.15171	-2.29752	0.145804		-2.38342	0.231708
	random_geometry_Br_01754	-5.63369	-5.43434	-0.199358		-5.34518	-0.288519
	random_geometry_Br_01755	-1.99644	-1.48165	-0.514785		-1.56671	-0.429726
	random_geometry_Br_01756	-3.90758	-4.1486	0.241023		-3.6768	-0.230782
	random_geometry_Br_01757	-5.50944	-5.25377	-0.255669		-5.27222	-0.237214
	random_geometry_Br_01758	-2.64467	-2.43334	-0.211324		-3.05921	0.414548
	random_geometry_Br_01759	-6.64355	-6.72854	0.0849989		-6.59337	-0.0501715
	random_geometry_Br_01760	-2.09195	-2.36736	0.275412		-1.963	-0.128952
	random_geometry_Br_01761	-4.09819	-4.58418	0.48599		-4.05128	-0.0469085
	random_geometry_Br_01762	-1.46699	-1.48517	0.0181779		-1.54274	0.0757562
	random_geometry_Br_01763	-9.96405	-10.485	0.520975		-10.5266	0.562542
	random_geometry_Br_01764	-2.0569	-1.90455	-0.152353		-1.88263	-0.174276
	random_geometry_Br_01765	0.00665433	-0.164941	0.171595		0.0655046	-0.0588503
	random_geometry_Br_01766	-4.33049	-4.23146	-0.0990285		-4.3941	0.063615
	random_geometry_Br_01767	-2.59978	-1.72142	-0.878354		-1.94574	-0.654039
	random_geometry_Br_01768	-5.71383	-6.23819	0.52436		-6.62277	0.908945
	random_geometry_Br_01769	-5.9972	-5.58618	-0.41102		-5.43092	-0.566279
	random_geometry_Br_01770	-8.49645	-7.14192	-1.35452		-7.17588	-1.32057
	random_geometry_Br_01771	-2.49241	-2.87556	0.383147		-3.31152	0.819102
	random_geometry_Br_01772	-0.394639	-0.662889	0.26825		-0.250205	-0.144434
	random_geometry_Br_01773	-2.49155	-2.73551	0.243963		-2.45161	-0.0399358
	random_geometry_Br_01774	-1.27778	-2.24751	0.969736		-2.10954	0.831766
	random_geometry_Br_01775	-1.06302	-1.00417	-0.0588496		-1.17096	0.107934
	random_geometry_Br_01776	-3.10854	-3.2578	0.149257		-2.70445	-0.404091
	random_geometry_Br_01777	-2.4546	-2.68518	0.230576		-2.45521	0.000605893
	random_geometry_Br_01778	-4.04834	-4.38623	0.337888		-4.09181	0.0434649
	random_geometry_Br_01779	-4.32133	-3.09846	-1.22287		-3.294	-1.02732
	random_geometry_Br_01780	0.261937	0.178795	0.0831422		0.171076	0.0908615
	random_geometry_Br_01781	0.325151	1.3002	-0.975046		0.167112	0.15804
	random_geometry_Br_01782	-9.89707	-9.70366	-0.193413		-9.3797	-0.517369
	random_geometry_Br_01783	-1.76556	-1.4011	-0.36446		-1.07297	-0.692593
	random_geometry_Br_01784	0.0925502	-0.0520605	0.144611		0.0955003	-0.00295008
	random_geometry_Br_01785	-8.31097	-5.87665	-2.43431		-6.60763	-1.70334
	random_geometry_Br_01786	-0.552737	-0.662551	0.109815		-0.623066	0.0703297
	random_geometry_Br_01787	-2.11729	-1.86386	-0.25343		-1.58974	-0.527548
	random_geometry_Br_01788	-4.73104	-5.30483	0.573788		-4.82499	0.0939483
	random_geometry_Br_01789	-0.585611	-0.52756	-0.0580512		-0.601803	0.0161918
	random_geometry_Br_01790	-2.27936	-2.33456	0.0551932		-2.36182	0.082458
	random_geometry_Br_01791	-5.91616	-5.84942	-0.0667426		-5.81144	-0.10472
	random_geometry_Br_01792	-2.12564	-1.30218	-0.82346		-1.83732	-0.288316
	random_geometry_Br_01793	0.210486	0.301137	-0.0906505		0.0937631	0.116723
	random_geometry_Br_01794	-0.914368	-0.945173	0.0308042		-0.934548	0.0201798
	random_geometry_Br_01795	-12.503	-12.8282	0.325197		-4.48344	-8.01955
	random_geometry_Br_01796	-1.51336	-1.51922	0.00586473		-1.4665	-0.0468627
	random_geometry_Br_01797	-3.68345	-3.4052	-0.278249		-3.64469	-0.0387509
	random_geometry_Br_01798	-2.89315	-2.98361	0.0904652		-3.08229	0.189137
	random_geometry_Br_01799	-7.68103	-7.25614	-0.424893		-7.19806	-0.482971
	random_geometry_Br_01800	-0.0149693	-0.283443	0.268474		0.0158025	-0.0307718
	random_geometry_Br_01801	-0.108459	-0.183763	0.0753037		0.0610771	-0.169536
	random_geometry_Br_01802	3.76383	4.30785	-0.544021		3.96984	-0.206012
	random_geometry_Br_01803	-1.51703	-1.49611	-0.0209215		-1.35943	-0.157606
	random_geometry_Br_01804	-5.23188	-5.56659	0.334714		-5.68764	0.455763
	random_geometry_Br_01805	0.132458	0.0535882	0.0788699		0.240627	-0.108169
	random_geometry_Br_01806	-3.92956	-3.93912	0.00956026		-3.94135	0.0117816
	random_geometry_Br_01807	0.483869	0.291402	0.192467		0.0751986	0.408671
	random_geometry_Br_01808	-0.64542	-0.49091	-0.15451		-0.654197	0.0087775
	random_geometry_Br_01809	-2.22481	-1.38139	-0.843414		-1.47336	-0.751451
	random_geometry_Br_01810	-1.84574	-1.50324	-0.342507		-1.81221	-0.0335335
	random_geometry_Br_01811	-1.86333	-1.73649	-0.126847		-1.70774	-0.155597
	random_geometry_Br_01812	-2.33967	-2.56445	0.22478		-2.19423	-0.145446
	random_geometry_Br_01813	-6.04901	-5.85461	-0.194405		-5.77199	-0.277024
	random_geometry_Br_01814	-1.40033	-1.43291	0.0325787		-1.47221	0.0718817
	random_geometry_Br_01815	-1.08831	-1.0174	-0.0709061		-1.24879	0.160485
	random_geometry_Br_01816	-5.24262	-5.73438	0.491769		-5.40433	0.161712
	random_geometry_Br_01817	-0.767093	-0.70447	-0.0626229		-0.751247	-0.015846
	random_geometry_Br_01818	-1.75972	-2.68355	0.923833		-3.14909	1.38938
	random_geometry_Br_01819	-4.81986	-4.68278	-0.137074		-4.81844	-0.00142231
	random_geometry_Br_01820	-2.68594	-2.54828	-0.137664		-2.76336	0.0774222
	random_geometry_Br_01821	-3.1009	-3.09605	-0.00485084		-3.06534	-0.0355644
	random_geometry_Br_01822	-5.31337	-5.33202	0.0186526		-5.42296	0.109593
	random_geometry_Br_01823	-1.65475	-1.48286	-0.171891		-1.48528	-0.169466
	random_geometry_Br_01824	-6.37468	-6.2321	-0.142589		-6.43442	0.059736
	random_geometry_Br_01826	3.56944	2.70946	0.859982		2.19136	1.37808
	random_geometry_Br_01827	-1.04357	-1.03742	-0.00615516		-0.715981	-0.327592
	random_geometry_Br_01828	-1.89424	-3.16891	1.27467		-2.5994	0.70516
	random_geometry_Br_01829	-0.537249	-0.401313	-0.135937		-0.744248	0.206999
	random_geometry_Br_01830	-4.97764	-5.03804	0.0604007		-5.7273	0.749664
	random_geometry_Br_01831	-2.60475	-2.42067	-0.184085		-2.606	0.00125146
	random_geometry_Br_01832	-3.94483	-4.06703	0.122203		-3.9963	0.0514735
	random_geometry_Br_01833	-0.317698	-0.296656	-0.0210418		-0.430587	0.112889
	random_geometry_Br_01834	-11.997	-11.05	-0.947029		-10.9704	-1.02666
	random_geometry_Br_01835	-2.51622	-2.11837	-0.397848		-2.44728	-0.0689353
	random_geometry_Br_01836	0.0194526	-0.321049	0.340502		-0.253091	0.272543
	random_geometry_Br_01837	-8.35688	-7.94362	-0.413258		-8.03067	-0.326202
	random_geometry_Br_01838	-5.84237	-5.14695	-0.695423		-4.8387	-1.00367
	random_geometry_Br_01839	-1.62085	-1.92793	0.307082		-1.7439	0.123044
	random_geometry_Br_01840	-2.46452	-2.7353	0.270783		-2.61051	0.145985
	random_geometry_Br_01841	-3.89668	-4.46941	0.572731		-4.29656	0.399877
	random_geometry_Br_01842	-1.06515	-1.60383	0.538683		-1.47313	0.407985
	random_geometry_Br_01843	-0.162256	-0.239855	0.077599		-0.190653	0.0283973
	random_geometry_Br_01844	-5.13762	-5.43558	0.297954		-4.92652	-0.211106
	random_geometry_Br_01845	-0.342208	-0.510377	0.168169		-0.384845	0.0426365
	random_geometry_Br_01846	-1.60706	-1.94868	0.341623		-1.63545	0.0283964
	random_geometry_Br_01847	-1.79941	-1.68349	-0.115926		-1.54481	-0.254605
	random_geometry_Br_01848	-2.45211	-2.55554	0.103431		-2.51319	0.0610774
	random_geometry_Br_01849	7.04648	9.00819	-1.96171		7.58444	-0.537965
	random_geometry_Br_01850	-0.464916	-0.572904	0.107987		-0.323242	-0.141675
	random_geometry_Br_01851	-5.23559	-5.56132	0.325729		-5.47692	0.241328
	random_geometry_Br_01852	-1.09892	-1.18415	0.0852351		-1.23081	0.131894
	random_geometry_Br_01853	0.207908	0.175029	0.0328789		0.209683	-0.00177481
	random_geometry_Br_01854	-7.39693	-7.1848	-0.212133		-7.46377	0.0668315
	random_geometry_Br_01855	-7.20104	-7.05959	-0.14145		-6.50399	-0.697055
	random_geometry_Br_01856	-1.41201	-1.00323	-0.408773		-0.99862	-0.413387
	random_geometry_Br_01858	0.228186	0.095132	0.133054		0.23045	-0.00226373
	random_geometry_Br_01860	-6.42741	-5.5605	-0.866918		-5.78453	-0.642879
	random_geometry_Br_01861	-3.51005	-3.43116	-0.0788888		-3.249	-0.261053
	random_geometry_Br_01862	-0.191555	-0.352415	0.16086		-0.237783	0.0462282
	random_geometry_Br_01863	-1.8687	-2.48268	0.613988		-2.29933	0.430635
	random_geometry_Br_01864	-1.21433	-1.42231	0.207978		-1.21674	0.00240808
	random_geometry_Br_01865	-1.72344	-1.51296	-0.210479		-1.82362	0.100176
	random_geometry_Br_01866	-4.08428	-3.3314	-0.752884		-3.52824	-0.556039
	random_geometry_Br_01867	-1.61324	-1.39996	-0.213278		-1.38617	-0.227069
	random_geometry_Br_01868	-0.192825	-0.226969	0.0341436		-0.256789	0.0639638
	random_geometry_Br_01869	-1.00291	-1.22546	0.222549		-1.02722	0.0243043
	random_geometry_Br_01870	-2.07345	-2.31405	0.240605		-2.16928	0.0958281
	random_geometry_Br_01871	-6.02345	-5.5961	-0.427351		-5.924	-0.0994456
	random_geometry_Br_01872	-0.433338	-0.0274295	-0.405909		-0.349636	-0.0837024
	random_geometry_Br_01873	-7.83133	-8.03451	0.203177		-8.0502	0.218868
	random_geometry_Br_01875	-1.46614	-1.22955	-0.236594		-1.37694	-0.0891989
	random_geometry_Br_01876	-8.08788	-7.51808	-0.569797		-7.95625	-0.131621
	random_geometry_Br_01877	-2.83749	-3.19946	0.361963		-2.84691	0.00942176
	random_geometry_Br_01878	-4.54962	-4.80847	0.258853		-4.61881	0.0691923
	random_geometry_Br_01879	7.17292	9.32552	-2.15259		7.70625	-0.533328
	random_geometry_Br_01880	-1.20731	-0.915367	-0.29194		-1.02596	-0.181345
	random_geometry_Br_01881	-4.18426	-4.39491	0.210655		-4.27379	0.0895352
	random_geometry_Br_01882	-2.92051	-3.45709	0.536581		-3.18785	0.267339
	random_geometry_Br_01883	-2.15974	-2.23438	0.0746399		-2.36851	0.208767
	random_geometry_Br_01884	-1.55418	-1.53162	-0.0225605		-1.70392	0.149735
	random_geometry_Br_01886	-2.5369	-2.5963	0.0594026		-2.39545	-0.141445
	random_geometry_Br_01887	-8.73609	-8.24148	-0.494611		-8.78732	0.0512295
	random_geometry_Br_01888	-2.23752	-2.9713	0.73378		-2.51639	0.278874
	random_geometry_Br_01891	-1.30047	-1.21195	-0.088517		-1.22298	-0.077486
	random_geometry_Br_01892	-1.18056	-1.19771	0.0171497		-1.21171	0.0311421
	random_geometry_Br_01893	-3.41622	-3.8164	0.400184		-3.51503	0.098807
	random_geometry_Br_01894	-2.46272	-2.27419	-0.18853		-2.26287	-0.199851
	random_geometry_Br_01895	-9.81606	-4.60257	-5.21349		-5.50428	-4.31179
	random_geometry_Br_01896	-1.90684	-2.06597	0.159127		-1.6583	-0.248543
	random_geometry_Br_01897	-5.32232	-5.44692	0.124608		-5.42403	0.101714
	random_geometry_Br_01898	-7.76342	-6.05144	-1.71198		-7.00107	-0.762353
	random_geometry_Br_01899	-0.911134	-0.745558	-0.165576		-0.600224	-0.31091
	random_geometry_Br_01900	-7.86448	-8.19798	0.333507		-8.84423	0.979749
	random_geometry_Br_01901	-6.55607	-6.50881	-0.0472597		-6.1041	-0.451971
	random_geometry_Br_01902	-4.60649	-5.72902	1.12253		-5.35599	0.749499
	random_geometry_Br_01903	-2.10817	-3.05535	0.947178		-2.91524	0.807072
	random_geometry_Br_01904	-3.07077	-3.0536	-0.0171741		-3.03091	-0.0398572
	random_geometry_Br_01906	-5.00818	-5.31353	0.305351		-5.14568	0.137501
	random_geometry_Br_01907	-3.16052	-3.33182	0.171303		-3.59942	0.438906
	random_geometry_Br_01908	-5.3456	-4.86622	-0.479381		-5.73686	0.391258
	random_geometry_Br_01909	-0.583683	-0.301207	-0.282476		-0.365066	-0.218617
	random_geometry_Br_01910	-2.15996	-2.22784	0.0678742		-2.27739	0.117431
	random_geometry_Br_01911	-3.65589	-4.33699	0.681105		-4.31255	0.656655
	random_geometry_Br_01912	-1.9639	-1.66056	-0.303341		-1.6241	-0.339802
	random_geometry_Br_01914	-0.820382	-0.749289	-0.0710935		-0.853864	0.0334823
	random_geometry_Br_01915	-4.67817	-4.52451	-0.153661		-4.14009	-0.53808
	random_geometry_Br_01916	-4.68641	-5.04287	0.35646		-5.40772	0.72131
	random_geometry_Br_01918	0.208659	-0.0349117	0.243571		0.317239	-0.10858
	random_geometry_Br_01919	-1.55009	-1.36308	-0.187014		-1.45865	-0.0914449
	random_geometry_Br_01921	-1.56327	-1.27398	-0.28929		-1.27284	-0.290433
	random_geometry_Br_01922	-6.77832	-6.63197	-0.14635		-6.79035	0.0120258
	random_geometry_Br_01923	-0.834776	-0.554332	-0.280444		-0.903028	0.0682528
	random_geometry_Br_01924	-7.42512	-7.62325	0.198131		-7.64578	0.220656
	random_geometry_Br_01925	-1.22159	-1.23744	0.0158469		-1.3988	0.177205
	random_geometry_Br_01926	-2.52894	-2.81867	0.289734		-2.39228	-0.136659
	random_geometry_Br_01927	-2.00731	-1.54244	-0.464874		-1.89766	-0.109654
	random_geometry_Br_01928	0.238751	0.178293	0.0604587		0.117658	0.121094
	random_geometry_Br_01929	-1.12677	-1.22145	0.0946768		-1.25244	0.125668
	random_geometry_Br_01930	-3.0976	-2.95263	-0.144977		-3.3525	0.254895
	random_geometry_Br_01931	-4.58216	-5.22477	0.642614		-5.29167	0.709507
	random_geometry_Br_01932	-1.69855	-1.73364	0.0350943		-2.25245	0.553899
	random_geometry_Br_01933	-6.55514	-6.29437	-0.260766		-6.69266	0.137526
	random_geometry_Br_01934	-0.913616	-0.526276	-0.38734		-0.865987	-0.0476288
	random_geometry_Br_01935	-2.1765	-2.02664	-0.149861		-2.12499	-0.0515042
	random_geometry_Br_01936	0.076961	0.121622	-0.0446608		-0.0143929	0.091354
	random_geometry_Br_01937	-6.38739	-5.81966	-0.567727		-5.85552	-0.531871
	random_geometry_Br_01938	-3.41181	-3.13389	-0.277918		-3.46101	0.0491956
	random_geometry_Br_01939	-0.564021	-0.731815	0.167793		-0.642845	0.078824
	random_geometry_Br_01940	-0.000936254	0.160567	-0.161503		-0.111344	0.110408
	random_geometry_Br_01941	0.351098	0.550312	-0.199213		0.234326	0.116772
	random_geometry_Br_01942	-3.86029	-3.59507	-0.265216		-4.07346	0.213178
	random_geometry_Br_01943	-1.75532	-1.71097	-0.0443498		-1.80693	0.0516167
	random_geometry_Br_01944	-2.2433	-2.3519	0.108601		-2.37683	0.133532
	random_geometry_Br_01945	-4.78548	-5.11092	0.325446		-5.13945	0.353975
	random_geometry_Br_01948	-8.49588	-8.73311	0.237232		-8.86266	0.366788
	random_geometry_Br_01950	-0.377889	-0.579919	0.20203		-0.326536	-0.0513533
	random_geometry_Br_01951	-1.96616	-1.62131	-0.344856		-1.92016	-0.0460022
	random_geometry_Br_01952	-6.84212	-7.60536	0.763233		-8.08164	1.23951
	random_geometry_Br_01953	-3.16138	-2.90712	-0.254267		-3.0662	-0.0951783
	random_geometry_Br_01955	-0.3687	-0.350438	-0.0182613		-0.344224	-0.0244756
	random_geometry_Br_01956	-7.05923	-6.64941	-0.409818		-6.22938	-0.829854
	random_geometry_Br_01957	-0.302836	-0.401041	0.0982047		-0.451508	0.148672
	random_geometry_Br_01958	-1.19638	-1.17156	-0.0248193		-1.24632	0.0499429
	random_geometry_Br_01959	-1.47771	-1.58154	0.103832		-1.52409	0.0463764
	random_geometry_Br_01960	-5.30076	-4.9854	-0.315369		-5.28407	-0.0166986
	random_geometry_Br_01961	-0.279538	-0.364173	0.0846354		-0.376904	0.0973657
	random_geometry_Br_01962	-6.15229	-7.60643	1.45415		-6.52914	0.376859
	random_geometry_Br_01963	-0.792101	-0.669451	-0.12265		-0.652978	-0.139123
	random_geometry_Br_01965	-1.06124	-1.0645	0.00326366		-0.92745	-0.13379
	random_geometry_Br_01966	-1.33193	-1.35445	0.0225203		-1.33617	0.00424786
	random_geometry_Br_01967	-3.32276	-2.70443	-0.618332		-4.18636	0.8636
	random_geometry_Br_01968	-1.94751	-2.1452	0.197695		-1.913	-0.0345036
	random_geometry_Br_01969	-3.38111	-3.25447	-0.126646		-3.34366	-0.0374472
	random_geometry_Br_01970	-5.04885	-5.11373	0.0648811		-5.53025	0.481396
	random_geometry_Br_01971	-1.98949	-2.02283	0.0333381		-1.96116	-0.0283357
	random_geometry_Br_01972	-4.65741	-4.6402	-0.0172079		-4.83607	0.178661
	random_geometry_Br_01973	-6.07754	-7.35006	1.27252		-7.55369	1.47616
	random_geometry_Br_01974	-8.55601	-7.50308	-1.05293		-8.21881	-0.337199
	random_geometry_Br_01975	0.262654	-0.154034	0.416689		-0.196752	0.459406
	random_geometry_Br_01976	-0.402599	-0.0218205	-0.380779		0.115143	-0.517742
	random_geometry_Br_01977	-5.95881	-6.17596	0.217154		-5.90689	-0.0519138
	random_geometry_Br_01978	0.871618	2.70556	-1.83394		2.7541	-1.88248
	random_geometry_Br_01979	-0.712918	-0.717233	0.0043145		-0.602255	-0.110663
	random_geometry_Br_01980	-6.59171	-6.99714	0.40543		-7.03245	0.440744
	random_geometry_Br_01981	-0.925414	-0.840352	-0.0850628		-0.717417	-0.207997
	random_geometry_Br_01982	-2.01058	-2.14842	0.137836		-2.14112	0.13054
	random_geometry_Br_01983	-1.80725	-1.71978	-0.0874692		-2.08881	0.281559
	random_geometry_Br_01984	-3.99258	-4.15464	0.16206		-4.07056	0.0779809
	random_geometry_Br_01985	-0.840319	-0.820214	-0.0201048		-0.676238	-0.164081
	random_geometry_Br_01986	-4.68836	-5.09873	0.410376		-5.31977	0.63141
	random_geometry_Br_01987	-6.20932	-6.1169	-0.0924236		-6.26742	0.0581025
	random_geometry_Br_01988	-1.99645	-1.97219	-0.0242547		-1.7676	-0.22885
	random_geometry_Br_01990	-4.74286	-5.13308	0.390218		-4.93274	0.18988
	random_geometry_Br_01991	-3.85629	-3.60641	-0.249872		-3.60212	-0.254166
	random_geometry_Br_01992	-1.69424	-1.67	-0.0242362		-1.58652	-0.107725
	random_geometry_Br_01993	-1.74225	-1.84829	0.106046		-1.83726	0.0950153
	random_geometry_Br_01994	-2.36506	-2.6676	0.302538		-2.21001	-0.155051
	random_geometry_Br_01995	-9.06771	-9.64459	0.576881		-9.5629	0.495192
	random_geometry_Br_01996	-1.20661	-1.25742	0.0508138		-1.07057	-0.136035
	random_geometry_Br_01997	-0.517055	-0.644882	0.127828		-0.701326	0.184271
	random_geometry_Br_01999	-0.347746	-0.363211	0.0154656		-0.408513	0.0607674
	random_geometry_Br_02000	-1.21658	-1.17079	-0.0457885		-1.12972	-0.0868623
	random_geometry_Br_02001	-4.29449	-4.70681	0.412315		-4.72937	0.434878
	random_geometry_Br_02002	-3.31869	-3.49288	0.174188		-3.52762	0.208932
	random_geometry_Br_02003	-6.58897	-6.97276	0.383786		-7.03361	0.444641
	random_geometry_Br_02005	-1.91626	-1.91357	-0.0026846		-1.98218	0.0659231
	random_geometry_Br_02006	-4.17576	-4.38539	0.209631		-4.39818	0.222422
	random_geometry_Br_02007	-4.4819	-4.59746	0.115555		-4.42271	-0.059193
	random_geometry_Br_02008	-0.856207	-0.971823	0.115617		-0.91675	0.0605437
	random_geometry_Br_02009	-1.94298	-2.3051	0.362117		-4.17315	2.23017
	random_geometry_Br_02010	-2.92084	-3.04079	0.119946		-3.13077	0.209931
	random_geometry_Br_02011	-1.02456	-0.946538	-0.0780219		-0.787976	-0.236584
	random_geometry_Br_02012	-1.76172	-1.81862	0.0569042		-1.68248	-0.0792415
	random_geometry_Br_02013	-6.67516	-6.59825	-0.0769153		-6.50841	-0.166748
	random_geometry_Br_02014	-1.62015	-1.99323	0.373086		-1.59049	-0.0296548
	random_geometry_Br_02015	-5.29857	-5.09562	-0.202952		-5.31805	0.0194742
	random_geometry_Br_02016	-0.829764	-0.727437	-0.102327		-0.573184	-0.25658
	random_geometry_Br_02018	-0.688724	-0.476042	-0.212682		-0.841258	0.152534
	random_geometry_Br_02019	-0.00237135	-0.149254	0.146883		-0.111004	0.108632
	random_geometry_Br_02020	-5.8929	-5.35595	-0.536947		-5.92191	0.0290161
	random_geometry_Br_02021	-3.71933	-3.68378	-0.0355518		-3.67447	-0.0448618
	random_geometry_Br_02022	-6.75956	-7.21398	0.454422		-7.11279	0.353227
	random_geometry_Br_02023	-1.37077	-1.34572	-0.0250446		-1.39262	0.0218483
	random_geometry_Br_02025	-2.71163	-3.9125	1.20087		-3.54989	0.838261
	random_geometry_Br_02026	-6.78035	-6.08161	-0.698742		-6.40189	-0.378463
	random_geometry_Br_02027	-1.26273	-1.44307	0.180344		-1.54607	0.283344
	random_geometry_Br_02028	-2.98667	-2.50527	-0.481393		-2.3252	-0.661469
	random_geometry_Br_02029	-4.23423	-4.46031	0.226076		-3.86847	-0.365765
	random_geometry_Br_02030	-7.79806	-7.43973	-0.358329		-7.13432	-0.663732
	random_geometry_Br_02031	-1.31682	-1.09148	-0.225338		-1.35285	0.0360288
	random_geometry_Br_02032	-0.406456	-0.403036	-0.00342002		-0.517188	0.110732
	random_geometry_Br_02033	-2.94377	-3.44058	0.496805		-3.20231	0.258536
	random_geometry_Br_02034	-4.28245	-4.31488	0.0324294		-4.05278	-0.229671
	random_geometry_Br_02035	-2.05153	-1.58043	-0.471092		-2.12766	0.0761319
	random_geometry_Br_02036	-2.89612	-3.16275	0.266625		-2.72616	-0.169965
	random_geometry_Br_02038	-2.68849	-2.14911	-0.539372		-2.26261	-0.425877
	random_geometry_Br_02039	-1.47358	-1.42035	-0.0532225		-1.43132	-0.0422576
	random_geometry_Br_02040	-3.93096	-3.47012	-0.460839		-4.08249	0.151532
	random_geometry_Br_02041	-2.93568	-3.86272	0.927042		-3.68727	0.751593
	random_geometry_Br_02042	-7.80471	-8.09009	0.285372		-8.16048	0.35577
	random_geometry_Br_02043	-1.4044	-1.29032	-0.114076		-1.38045	-0.0239442
	random_geometry_Br_02044	0.0902135	-0.344038	0.434251		-0.322978	0.413192
	random_geometry_Br_02045	-10.3608	-11.3291	0.968307		-10.1312	-0.229605
	random_geometry_Br_02046	-5.27868	-5.42451	0.145831		-5.43096	0.152282
	random_geometry_Br_02047	-1.17301	-1.10719	-0.0658246		-1.11976	-0.0532468
	random_geometry_Br_02048	-1.63158	-1.61595	-0.0156231		-1.87946	0.247882
	random_geometry_Br_02049	-0.165206	-0.0575408	-0.107665		0.0222989	-0.187505
	random_geometry_Br_02050	-7.94563	-6.778	-1.16763		-7.42196	-0.523668
	random_geometry_Br_02051	-2.14306	-2.48253	0.339465		-2.35116	0.208095
	random_geometry_Br_02052	-5.50127	-5.88298	0.381705		-6.15695	0.655676
	random_geometry_Br_02053	-3.44354	-3.29882	-0.144725		-3.35225	-0.0912899
	random_geometry_Br_02054	0.213971	0.233058	-0.0190871		0.136128	0.0778435
	random_geometry_Br_02055	-4.85176	-6.68046	1.8287		-6.42712	1.57536
	random_geometry_Br_02057	-0.862761	-0.930349	0.0675889		-0.768639	-0.0941217
	random_geometry_Br_02058	0.799129	-1.3327	2.13183		-1.61612	2.41525
	random_geometry_Br_02059	-3.47835	-4.06734	0.588983		-3.53456	0.0562072
	random_geometry_Br_02060	-2.66075	-2.58651	-0.0742394		-2.5235	-0.137244
	random_geometry_Br_02061	-0.616231	-0.509099	-0.107132		-0.764716	0.148485
	random_geometry_Br_02062	-0.732001	-0.71547	-0.0165306		-0.69374	-0.0382609
	random_geometry_Br_02063	-4.54398	-4.41638	-0.127601		-3.87665	-0.66733
	random_geometry_Br_02064	-1.66337	-1.6466	-0.016775		-1.58814	-0.0752284
	random_geometry_Br_02065	-1.47907	-1.50174	0.0226724		-1.39994	-0.0791238
	random_geometry_Br_02066	-2.22034	-2.14888	-0.0714576		-2.096	-0.124334
	random_geometry_Br_02067	-0.303868	-0.271693	-0.0321754		-0.172675	-0.131193
	random_geometry_Br_02068	-2.17034	-1.93755	-0.232789		-2.0788	-0.0915451
	random_geometry_Br_02069	0.334708	0.376098	-0.0413907		0.279656	0.0550521
	random_geometry_Br_02070	-8.31252	-7.49814	-0.814387		-6.70744	-1.60508
	random_geometry_Br_02071	-0.846152	-0.890943	0.0447918		-0.862072	0.0159199
	random_geometry_Br_02072	-2.66686	-2.59543	-0.071426		-2.5491	-0.117756
	random_geometry_Br_02073	0.0388149	0.312667	-0.273853		-0.0256836	0.0644985
	random_geometry_Br_02074	-4.30081	-3.73542	-0.565392		-3.76515	-0.53566
	random_geometry_Br_02075	-3.77849	-3.61641	-0.16208		-3.56002	-0.218469
	random_geometry_Br_02076	0.265797	0.402608	-0.136811		0.160565	0.105232
	random_geometry_Br_02077	-4.4253	-4.71756	0.292265		-4.22138	-0.203919
	random_geometry_Br_02078	-4.73124	-4.98153	0.250292		-4.7872	0.0559584
	random_geometry_Br_02079	-6.47767	-8.25789	1.78022		-8.14351	1.66584
	random_geometry_Br_02080	-0.918026	-0.728547	-0.189479		-0.717428	-0.200598
	random_geometry_Br_02081	-4.45438	-2.59265	-1.86173		-4.54768	0.0933013
	random_geometry_Br_02083	-1.13149	-1.45247	0.320978		-1.23616	0.10467
[truncated: 55,299 more rows]

## Sheet: Indole Random Test Set
	Initial Model					Enhanced Model
	File_name	Calculated_Energy	Predicted_Energy	Difference		Predicted_Energy	Difference
	random_geometry_indol_Br_00000	-0.689376	-0.709225	0.0198486		-0.882401	0.193024
	random_geometry_indol_Br_00001	-2.74417	-2.91968	0.175518		-2.42425	-0.319914
	random_geometry_indol_Br_00002	-5.38498	-5.35019	-0.0347911		-5.45845	0.0734767
	random_geometry_indol_Br_00003	-12.9374	-11.4773	-1.46014		-12.0585	-0.878906
	random_geometry_indol_Br_00004	-1.79356	-1.93479	0.14123		-1.9882	0.194633
	random_geometry_indol_Br_00005	-5.16237	-5.62748	0.465108		-4.91558	-0.246792
	random_geometry_indol_Br_00006	-4.61999	1.14569	-5.76569		-2.28513	-2.33487
	random_geometry_indol_Br_00007	-3.59979	-3.08384	-0.515945		-3.27702	-0.322768
	random_geometry_indol_Br_00008	-1.31345	-1.33405	0.0206011		-1.43612	0.122671
	random_geometry_indol_Br_00009	-2.31595	-2.35409	0.0381443		-2.20142	-0.114523
	random_geometry_indol_Br_00010	-6.16961	-5.91457	-0.255048		-6.37548	0.205863
	random_geometry_indol_Br_00011	-4.77694	-4.84543	0.0684816		-5.05583	0.278881
	random_geometry_indol_Br_00013	-7.26872	-7.34447	0.0757502		-7.2149	-0.0538179
	random_geometry_indol_Br_00014	-5.05904	-4.90414	-0.154901		-4.82302	-0.236028
	random_geometry_indol_Br_00015	-6.48946	-6.8196	0.330138		-6.71326	0.223802
	random_geometry_indol_Br_00016	-5.71585	-5.77048	0.0546264		-6.0677	0.351848
	random_geometry_indol_Br_00017	-1.53582	-1.48408	-0.0517368		-1.50909	-0.0267257
	random_geometry_indol_Br_00018	-0.611322	-0.572579	-0.0387434		-0.573823	-0.0374986
	random_geometry_indol_Br_00019	-0.278953	-0.724587	0.445634		-0.585496	0.306543
	random_geometry_indol_Br_00020	-2.97328	-2.58677	-0.386516		-2.72587	-0.247418
	random_geometry_indol_Br_00022	-7.37958	-14.7147	7.33513		-5.94439	-1.43519
	random_geometry_indol_Br_00023	-2.80698	-2.96472	0.157746		-2.80917	0.00219194
	random_geometry_indol_Br_00024	-1.01436	-1.09163	0.0772643		-2.01375	0.999385
	random_geometry_indol_Br_00025	-6.80762	-7.1075	0.299881		-6.688	-0.119621
	random_geometry_indol_Br_00026	-2.44668	-2.47968	0.032998		-2.45181	0.00512921
	random_geometry_indol_Br_00027	-1.85441	-1.80753	-0.0468779		-1.93675	0.0823486
	random_geometry_indol_Br_00028	-4.0875	-4.62439	0.536889		-3.73189	-0.355612
	random_geometry_indol_Br_00029	-1.23394	-1.2611	0.0271606		-1.36112	0.127181
	random_geometry_indol_Br_00030	-2.11537	-2.38943	0.274059		-2.43485	0.319484
	random_geometry_indol_Br_00031	-0.316949	-0.408121	0.0911727		-0.45763	0.140681
	random_geometry_indol_Br_00032	-3.60645	-3.7157	0.109245		-3.2386	-0.36785
	random_geometry_indol_Br_00034	-1.25558	-1.24497	-0.010603		-1.34416	0.0885813
	random_geometry_indol_Br_00035	-1.71786	-1.65505	-0.0628027		-1.73444	0.0165844
	random_geometry_indol_Br_00036	-0.206145	-0.241236	0.0350907		-0.23594	0.0297947
	random_geometry_indol_Br_00037	-1.93236	-2.43673	0.504378		-2.19998	0.26762
	random_geometry_indol_Br_00038	-2.45507	-2.59307	0.137998		-2.35524	-0.0998265
	random_geometry_indol_Br_00039	-1.44938	-1.39396	-0.0554186		-1.40846	-0.0409187
	random_geometry_indol_Br_00040	-4.68612	-3.43616	-1.24997		-3.16974	-1.51639
	random_geometry_indol_Br_00041	-1.98364	-1.80619	-0.177449		-1.67799	-0.305654
	random_geometry_indol_Br_00042	-0.770995	-0.531691	-0.239304		-0.985866	0.214871
	random_geometry_indol_Br_00043	-16.6068	-16.3659	-0.240856		-15.3955	-1.21124
	random_geometry_indol_Br_00044	-10.4054	-10.2363	-0.169107		-9.90178	-0.503592
	random_geometry_indol_Br_00045	-1.81722	-1.82179	0.00456692		-1.88779	0.0705763
	random_geometry_indol_Br_00046	-1.15148	-1.14832	-0.00316273		-1.15574	0.00426162
	random_geometry_indol_Br_00047	-10.4997	-10.6218	0.122091		-10.948	0.448275
	random_geometry_indol_Br_00048	-7.94238	-8.04927	0.106891		-7.87898	-0.0634001
	random_geometry_indol_Br_00049	-1.80682	-1.73835	-0.068467		-1.78253	-0.0242875
	random_geometry_indol_Br_00050	-1.19524	-1.19126	-0.00397844		-1.32199	0.126751
	random_geometry_indol_Br_00051	-1.20494	-1.1941	-0.0108451		-1.28625	0.0813074
	random_geometry_indol_Br_00052	-14.4919	-12.6389	-1.85301		-14.011	-0.480901
	random_geometry_indol_Br_00053	-7.71652	-7.76281	0.0462978		-7.49338	-0.223135
	random_geometry_indol_Br_00054	-1.23825	-1.02883	-0.209417		-1.16615	-0.0721038
	random_geometry_indol_Br_00055	-5.74668	-5.83374	0.087063		-5.84235	0.0956733
	random_geometry_indol_Br_00056	-6.44723	-6.27187	-0.175364		-6.50816	0.0609325
	random_geometry_indol_Br_00057	-5.67323	-5.78954	0.116309		-5.05042	-0.622816
	random_geometry_indol_Br_00058	-7.76126	-7.63208	-0.129178		-7.53243	-0.228828
	random_geometry_indol_Br_00059	-0.939391	-0.991772	0.0523808		-0.993247	0.0538561
	random_geometry_indol_Br_00060	-3.42671	-3.44843	0.0217284		-3.42691	0.000201869
	random_geometry_indol_Br_00061	-3.27866	-3.26344	-0.0152204		-3.01211	-0.266552
	random_geometry_indol_Br_00062	-5.26165	-5.51204	0.250391		-4.9558	-0.305848
	random_geometry_indol_Br_00063	-1.4761	-1.60211	0.126004		-1.52104	0.0449407
	random_geometry_indol_Br_00064	-5.72744	-5.35056	-0.376873		-5.564	-0.163441
	random_geometry_indol_Br_00065	-0.900758	-0.748819	-0.151938		-0.928129	0.0273715
	random_geometry_indol_Br_00066	-1.44403	-1.41293	-0.0311004		-1.5332	0.0891621
	random_geometry_indol_Br_00067	-0.946832	-0.822222	-0.124611		-1.07246	0.125627
	random_geometry_indol_Br_00068	-12.0648	-12.0279	-0.0368796		-11.9989	-0.0658504
	random_geometry_indol_Br_00069	-3.15359	-3.2515	0.0979042		-2.99399	-0.159605
	random_geometry_indol_Br_00070	-6.78328	-7.26955	0.486275		-6.66723	-0.116042
	random_geometry_indol_Br_00071	-4.46895	-4.06517	-0.403777		-4.53607	0.0671177
	random_geometry_indol_Br_00072	-2.55344	-2.55763	0.00419405		-2.5206	-0.0328364
	random_geometry_indol_Br_00073	-14.6582	-12.7714	-1.88678		-13.8008	-0.857386
	random_geometry_indol_Br_00074	-2.50895	-2.37139	-0.137562		-2.42964	-0.0793087
	random_geometry_indol_Br_00075	-10.536	-11.1771	0.641142		-11.1272	0.591198
	random_geometry_indol_Br_00076	-2.35779	-2.60063	0.242841		-2.49118	0.133385
	random_geometry_indol_Br_00077	-4.8946	-5.05546	0.160855		-5.09961	0.205006
	random_geometry_indol_Br_00078	-5.84332	-6.08472	0.241392		-6.56196	0.718641
	random_geometry_indol_Br_00079	-6.48594	-6.29683	-0.18911		-5.78725	-0.698685
	random_geometry_indol_Br_00080	-2.51611	-2.49889	-0.0172206		-2.44757	-0.0685402
	random_geometry_indol_Br_00081	-2.43543	-2.39378	-0.0416544		-2.46012	0.0246915
	random_geometry_indol_Br_00082	-9.00355	-8.19547	-0.808079		-9.29831	0.294765
	random_geometry_indol_Br_00083	-6.61294	-6.69515	0.0822123		-6.75132	0.138381
	random_geometry_indol_Br_00084	-0.723636	-0.691725	-0.031911		-0.750261	0.0266253
	random_geometry_indol_Br_00085	-11.9743	-12.5762	0.601916		-11.9306	-0.0436736
	random_geometry_indol_Br_00087	-8.31698	-7.99237	-0.324609		-8.34056	0.0235826
	random_geometry_indol_Br_00088	-1.41641	-1.50633	0.0899194		-1.48153	0.065119
	random_geometry_indol_Br_00089	-0.685692	-0.664598	-0.0210937		-0.742203	0.0565116
	random_geometry_indol_Br_00090	-7.90116	-6.83832	-1.06284		-7.08672	-0.814445
	random_geometry_indol_Br_00091	-11.2351	-10.0242	-1.21094		-10.8779	-0.357244
	random_geometry_indol_Br_00093	1.81949	2.6888	-0.869308		6.37655	-4.55706
	random_geometry_indol_Br_00094	-5.66239	-5.41869	-0.243704		-5.66423	0.00184079
	random_geometry_indol_Br_00095	-1.51815	-1.06075	-0.457399		-1.25809	-0.260059
	random_geometry_indol_Br_00096	-5.27219	-4.76325	-0.508944		-4.52216	-0.75003
	random_geometry_indol_Br_00097	-1.026	-0.946986	-0.0790173		-1.01793	-0.00807551
	random_geometry_indol_Br_00098	-4.7633	-4.12334	-0.639964		-4.41715	-0.346153
	random_geometry_indol_Br_00099	-7.18179	-7.66006	0.478274		-6.93399	-0.247795
	random_geometry_indol_Br_00100	-10.3282	-9.39849	-0.929669		-10.3105	-0.0176262
	random_geometry_indol_Br_00101	-1.2658	-1.43811	0.172311		-1.42866	0.162858
	random_geometry_indol_Br_00102	-3.78616	-2.66384	-1.12231		-3.28632	-0.49984
	random_geometry_indol_Br_00103	-3.03021	-3.59154	0.56133		-3.51771	0.487492
	random_geometry_indol_Br_00104	-1.82382	-1.65942	-0.164401		-1.74901	-0.0748087
	random_geometry_indol_Br_00105	-1.87125	-1.73263	-0.138614		-1.83486	-0.0363888
	random_geometry_indol_Br_00106	-3.68748	-3.70149	0.0140172		-4.35163	0.664148
	random_geometry_indol_Br_00107	-7.82199	-7.3286	-0.493389		-7.69924	-0.122747
	random_geometry_indol_Br_00108	-5.06488	-5.08935	0.0244682		-4.86154	-0.203342
	random_geometry_indol_Br_00109	-5.59437	-5.66164	0.0672752		-5.70184	0.107472
	random_geometry_indol_Br_00111	-1.20229	-1.15461	-0.0476883		-1.26234	0.0600459
	random_geometry_indol_Br_00112	-5.9771	-5.84254	-0.134556		-6.08759	0.110491
	random_geometry_indol_Br_00113	-2.30257	-2.35313	0.0505656		-2.54781	0.245239
	random_geometry_indol_Br_00114	-2.00069	-1.85963	-0.141066		-2.1184	0.117703
	random_geometry_indol_Br_00115	-4.23408	-5.18862	0.954534		-4.76152	0.527433
	random_geometry_indol_Br_00116	-4.23056	-4.04473	-0.185829		-4.18326	-0.0473055
	random_geometry_indol_Br_00119	-7.24145	-8.1925	0.951053		-7.96851	0.727064
	random_geometry_indol_Br_00120	9.14639	9.77375	-0.627353		9.11735	0.0290457
	random_geometry_indol_Br_00121	-1.39127	-1.45012	0.0588476		-1.45485	0.0635819
	random_geometry_indol_Br_00122	-0.27875	-0.239447	-0.0393032		-0.303044	0.024294
	random_geometry_indol_Br_00123	-8.73931	-19.0968	10.3575		-4.89606	-3.84325
	random_geometry_indol_Br_00124	-13.1999	-15.3833	2.18342		-14.2939	1.09396
	random_geometry_indol_Br_00125	-2.31824	-2.40302	0.0847807		-2.36777	0.0495334
	random_geometry_indol_Br_00126	-1.99088	-1.93368	-0.0571932		-1.99211	0.00123415
	random_geometry_indol_Br_00127	-4.42457	-4.6434	0.218822		-4.57476	0.150188
	random_geometry_indol_Br_00128	-5.22285	-5.26553	0.0426774		-5.13028	-0.0925751
	random_geometry_indol_Br_00129	-7.51143	-8.32313	0.811698		-7.96534	0.453912
	random_geometry_indol_Br_00130	-0.890251	-1.00132	0.111073		-1.07673	0.186474
	random_geometry_indol_Br_00131	-0.828799	-0.854023	0.0252239		-0.797029	-0.0317703
	random_geometry_indol_Br_00132	-2.23963	-2.18089	-0.0587403		-2.17823	-0.0613979
	random_geometry_indol_Br_00134	-0.668534	-0.768993	0.100459		-0.852555	0.184021
	random_geometry_indol_Br_00135	-8.23119	-8.14557	-0.0856203		-7.85211	-0.379079
	random_geometry_indol_Br_00136	0.987057	-21.0665	22.0535		-3.0444	4.03146
	random_geometry_indol_Br_00137	-1.21016	-1.40995	0.199791		-1.37181	0.161653
	random_geometry_indol_Br_00138	-3.35284	-3.17043	-0.182413		-3.26268	-0.090154
	random_geometry_indol_Br_00139	-0.65336	-0.60658	-0.0467799		-0.809648	0.156288
	random_geometry_indol_Br_00140	-4.4763	-3.90035	-0.575944		-4.36861	-0.107689
	random_geometry_indol_Br_00141	-1.06693	-1.15543	0.0885041		-1.25927	0.192346
	random_geometry_indol_Br_00142	-1.3829	-1.45971	0.0768073		-1.50593	0.123033
	random_geometry_indol_Br_00143	-7.29315	-7.60536	0.312205		-7.31624	0.0230846
	random_geometry_indol_Br_00144	-1.27454	-1.27345	-0.00109623		-1.25847	-0.0160736
	random_geometry_indol_Br_00145	-3.60555	-3.73234	0.126783		-3.85166	0.246107
	random_geometry_indol_Br_00146	-1.42147	-1.24698	-0.174493		-1.45085	0.0293776
	random_geometry_indol_Br_00147	-2.71357	-2.68776	-0.0258077		-2.695	-0.0185665
	random_geometry_indol_Br_00148	-0.810895	-0.816831	0.00593619		-0.821432	0.0105371
	random_geometry_indol_Br_00149	-0.800325	-0.815843	0.015518		-0.951943	0.151617
	random_geometry_indol_Br_00150	-5.2285	-5.16222	-0.0662813		-5.1642	-0.0642968
	random_geometry_indol_Br_00152	-12.0128	-12.4724	0.459587		-12.6709	0.658088
	random_geometry_indol_Br_00153	-0.190741	-0.185131	-0.00560964		-0.244476	0.0537354
	random_geometry_indol_Br_00154	-15.2459	-15.3058	0.0598633		-15.2382	-0.00766448
	random_geometry_indol_Br_00155	-14.6769	-15.6376	0.960735		-14.8944	0.217452
	random_geometry_indol_Br_00156	-1.67102	-1.59556	-0.0754583		-1.56452	-0.106498
	random_geometry_indol_Br_00157	-4.09142	-3.83765	-0.253769		-4.1315	0.0400827
	random_geometry_indol_Br_00159	-8.08417	-6.35362	-1.73055		-7.66469	-0.419484
	random_geometry_indol_Br_00160	-2.82107	-2.82455	0.00347928		-2.80414	-0.0169377
	random_geometry_indol_Br_00161	-3.60079	-3.94322	0.342428		-3.46137	-0.139421
	random_geometry_indol_Br_00162	-1.53178	-1.46516	-0.0666183		-1.45455	-0.0772329
	random_geometry_indol_Br_00163	-3.92636	-3.9837	0.0573323		-4.15159	0.225222
	random_geometry_indol_Br_00164	-1.45965	-1.4665	0.00685379		-1.35514	-0.104511
	random_geometry_indol_Br_00165	-5.00174	-5.26818	0.266439		-4.86545	-0.136289
	random_geometry_indol_Br_00166	-11.2646	-11.4455	0.180915		-11.423	0.158411
	random_geometry_indol_Br_00167	-7.58921	-7.5922	0.00298994		-7.48315	-0.106059
	random_geometry_indol_Br_00168	-1.85299	-1.6317	-0.221287		-1.7716	-0.0813851
	random_geometry_indol_Br_00169	-7.511	-6.57372	-0.937275		-6.90634	-0.604656
	random_geometry_indol_Br_00170	-0.577982	-0.591303	0.0133215		-0.601286	0.0233048
	random_geometry_indol_Br_00171	-3.02221	-3.03595	0.0137382		-2.98066	-0.0415563
	random_geometry_indol_Br_00172	-5.37954	-5.29618	-0.0833605		-5.21264	-0.166893
	random_geometry_indol_Br_00173	-2.98865	-2.9425	-0.0461466		-3.05757	0.0689189
	random_geometry_indol_Br_00174	-7.99446	-8.27602	0.281557		-8.37252	0.37806
	random_geometry_indol_Br_00175	-4.56673	-4.55985	-0.00687513		-4.40763	-0.159102
	random_geometry_indol_Br_00177	-6.91757	-6.81727	-0.100306		-7.23116	0.313593
	random_geometry_indol_Br_00178	-3.93649	-3.56314	-0.373343		-3.87061	-0.0658725
	random_geometry_indol_Br_00179	-1.00279	-0.875127	-0.127664		-0.930662	-0.0721288
	random_geometry_indol_Br_00180	-14.1366	-13.8439	-0.292785		-14.0363	-0.100364
	random_geometry_indol_Br_00182	-1.19095	-1.222	0.0310493		-1.19036	-0.000595631
	random_geometry_indol_Br_00183	-9.43754	-9.4712	0.033659		-9.08152	-0.356025
	random_geometry_indol_Br_00184	-11.5939	-16.6677	5.07381		-9.92202	-1.67189
	random_geometry_indol_Br_00185	-1.80738	-1.58323	-0.224147		-1.47498	-0.3324
	random_geometry_indol_Br_00186	-2.80619	-2.28643	-0.519762		-2.67486	-0.131329
	random_geometry_indol_Br_00187	-3.83206	-3.47499	-0.357065		-3.98947	0.157416
	random_geometry_indol_Br_00188	-2.57537	-3.49666	0.921292		-2.77588	0.200506
	random_geometry_indol_Br_00189	-9.25676	-8.65247	-0.604289		-8.78796	-0.468801
	random_geometry_indol_Br_00190	-4.99237	-5.00103	0.00866012		-5.00024	0.00787477
	random_geometry_indol_Br_00191	-7.73242	-7.08362	-0.648796		-7.19331	-0.539111
	random_geometry_indol_Br_00192	-2.80701	-2.50747	-0.299543		-2.84698	0.0399644
	random_geometry_indol_Br_00193	-1.12535	-1.12142	-0.00393235		-0.959834	-0.165515
	random_geometry_indol_Br_00194	-5.09401	-5.19671	0.102705		-4.99436	-0.0996433
	random_geometry_indol_Br_00195	-1.89489	-1.96735	0.0724603		-1.92076	0.0258753
	random_geometry_indol_Br_00196	-3.06005	-3.43199	0.37194		-2.03173	-1.02833
	random_geometry_indol_Br_00197	-11.6917	-10.9556	-0.736158		-11.9669	0.275165
	random_geometry_indol_Br_00198	-1.61721	-1.36253	-0.254685		-1.57944	-0.0377668
	random_geometry_indol_Br_00199	-6.21367	-5.98337	-0.230297		-6.10145	-0.112219
	random_geometry_indol_Br_00200	-4.11748	-4.13483	0.0173545		-3.76394	-0.353536
	random_geometry_indol_Br_00201	-5.01716	-5.20177	0.184604		-4.10822	-0.908943
	random_geometry_indol_Br_00202	-1.09621	-1.56712	0.470913		-0.901713	-0.194497
	random_geometry_indol_Br_00203	-0.170476	-0.13128	-0.0391963		-0.0740445	-0.0964318
	random_geometry_indol_Br_00204	-0.272739	-0.34151	0.0687711		-0.411423	0.138684
	random_geometry_indol_Br_00205	-1.57548	-1.96634	0.390861		-1.87923	0.303746
	random_geometry_indol_Br_00206	-5.2259	-5.51554	0.28964		-5.19883	-0.0270724
	random_geometry_indol_Br_00207	-6.82124	-6.96612	0.144881		-7.06202	0.240784
	random_geometry_indol_Br_00208	-0.579996	-0.546129	-0.0338666		-0.652375	0.0723792
	random_geometry_indol_Br_00209	-8.86585	-8.30312	-0.562725		-8.51539	-0.350453
	random_geometry_indol_Br_00210	-1.38852	-1.42268	0.0341644		-1.3727	-0.0158226
	random_geometry_indol_Br_00211	-0.7869	-0.810048	0.0231478		-0.904154	0.117254
	random_geometry_indol_Br_00212	-3.55366	-3.56679	0.0131284		-3.50831	-0.0453519
	random_geometry_indol_Br_00213	-10.1049	-8.78289	-1.322		-8.44849	-1.6564
	random_geometry_indol_Br_00214	-2.52764	-2.44744	-0.0801929		-2.30765	-0.219988
	random_geometry_indol_Br_00215	-4.91894	-5.17984	0.260901		-4.50723	-0.411704
	random_geometry_indol_Br_00217	-3.91261	-4.04172	0.129113		-3.58939	-0.32322
	random_geometry_indol_Br_00218	-7.22455	-7.32374	0.099188		-7.23753	0.0129787
	random_geometry_indol_Br_00219	-0.355333	-0.307693	-0.0476402		-0.338906	-0.0164273
	random_geometry_indol_Br_00220	-6.86227	-5.52687	-1.3354		-7.38447	0.522202
	random_geometry_indol_Br_00221	-1.12836	-0.912202	-0.216154		-1.07437	-0.0539841
	random_geometry_indol_Br_00222	-6.5094	-5.68088	-0.828528		-7.0676	0.558195
	random_geometry_indol_Br_00223	-2.5919	-2.84643	0.254529		-2.57615	-0.0157549
	random_geometry_indol_Br_00224	-3.97123	-4.06995	0.0987266		-4.15263	0.181407
	random_geometry_indol_Br_00225	-10.3413	-12.2785	1.93713		-11.3461	1.00473
	random_geometry_indol_Br_00226	-2.90557	-2.79937	-0.106204		-2.75642	-0.149158
	random_geometry_indol_Br_00227	-6.14197	-6.34803	0.206067		-5.80799	-0.333978
	random_geometry_indol_Br_00228	-4.4935	-3.67775	-0.815752		-3.1443	-1.3492
	random_geometry_indol_Br_00230	-1.27662	-1.33957	0.0629425		-1.34453	0.0679082
	random_geometry_indol_Br_00231	-2.72561	-2.38256	-0.343049		-3.08932	0.363714
	random_geometry_indol_Br_00232	-5.07024	-4.52085	-0.549395		-5.20027	0.130025
	random_geometry_indol_Br_00233	-7.34451	-7.337	-0.00750887		-6.98053	-0.363982
	random_geometry_indol_Br_00234	-6.05011	-6.10366	0.0535506		-5.80756	-0.242546
	random_geometry_indol_Br_00235	-1.5477	-1.48216	-0.0655358		-1.57617	0.0284753
	random_geometry_indol_Br_00236	-1.62423	-1.5725	-0.0517356		-1.57266	-0.051577
	random_geometry_indol_Br_00237	-6.39484	-6.25275	-0.142091		-6.20196	-0.192882
	random_geometry_indol_Br_00238	-0.374624	-0.369772	-0.00485189		-0.390677	0.0160532
	random_geometry_indol_Br_00239	-2.76694	-2.51309	-0.253845		-2.89511	0.128177
	random_geometry_indol_Br_00241	-11.7961	-11.8355	0.0394173		-11.8181	0.0220261
	random_geometry_indol_Br_00242	-1.84435	-1.92007	0.075722		-1.94162	0.0972716
	random_geometry_indol_Br_00243	-2.43075	-2.38139	-0.0493673		-2.18562	-0.245135
	random_geometry_indol_Br_00244	-1.04493	-1.01019	-0.0347425		-0.942465	-0.102466
	random_geometry_indol_Br_00245	-15.4241	-16.5474	1.12338		-16.0517	0.627675
	random_geometry_indol_Br_00246	7.01878	8.20304	-1.18426		7.47784	-0.459058
	random_geometry_indol_Br_00247	-1.26098	-1.1589	-0.102072		-1.2863	0.0253184
	random_geometry_indol_Br_00248	-4.68155	-4.76957	0.0880195		-4.50639	-0.175159
	random_geometry_indol_Br_00249	-1.53089	-1.58992	0.0590255		-1.48937	-0.0415266
	random_geometry_indol_Br_00250	-5.80907	-6.31604	0.506973		-6.4417	0.632631
	random_geometry_indol_Br_00251	-4.53596	-4.68782	0.151855		-4.32683	-0.209135
	random_geometry_indol_Br_00252	-12.1347	-13.0235	0.888858		-13.1289	0.994278
	random_geometry_indol_Br_00253	-2.16382	-1.80354	-0.360287		-1.94304	-0.22078
	random_geometry_indol_Br_00254	-2.45484	-2.74341	0.288574		-2.802	0.347164
	random_geometry_indol_Br_00255	-1.86833	-2.09301	0.224683		-2.1466	0.278273
	random_geometry_indol_Br_00256	-11.6783	-11.3078	-0.370555		-12.3188	0.640502
	random_geometry_indol_Br_00257	-4.30097	-4.36571	0.0647372		-4.52546	0.224491
	random_geometry_indol_Br_00258	-5.45658	-5.52483	0.0682557		-5.20971	-0.246869
	random_geometry_indol_Br_00259	-3.47287	-3.45187	-0.0209975		-3.42958	-0.0432942
	random_geometry_indol_Br_00260	-7.89205	-9.12617	1.23411		-8.81639	0.924341
	random_geometry_indol_Br_00261	-16.7611	-13.8623	-2.89876		-15.489	-1.27209
	random_geometry_indol_Br_00262	-12.7393	-12.4271	-0.312238		-12.2911	-0.448263
	random_geometry_indol_Br_00263	-8.40165	-7.28026	-1.12139		-7.51236	-0.889296
	random_geometry_indol_Br_00264	-2.44114	-2.03526	-0.40588		-2.26789	-0.173249
	random_geometry_indol_Br_00265	-1.01576	-1.11973	0.10397		-1.06654	0.0507757
	random_geometry_indol_Br_00266	-1.52141	-1.50426	-0.0171573		-1.46201	-0.0594052
	random_geometry_indol_Br_00267	-2.7483	-2.70485	-0.043455		-2.54687	-0.201429
	random_geometry_indol_Br_00268	-1.61262	-1.629	0.0163798		-1.60162	-0.0110005
	random_geometry_indol_Br_00269	-0.443544	-0.429388	-0.0141557		-0.415593	-0.0279509
	random_geometry_indol_Br_00270	3.75788	1.75092	2.00696		2.90246	0.855414
	random_geometry_indol_Br_00271	-3.21214	-2.80375	-0.408381		-3.00551	-0.206622
	random_geometry_indol_Br_00272	-1.65452	-1.61923	-0.035288		-1.51721	-0.13731
	random_geometry_indol_Br_00273	-3.64201	-3.62011	-0.0219024		-3.56253	-0.0794853
	random_geometry_indol_Br_00274	-2.34487	-2.26671	-0.0781569		-2.04884	-0.296029
	random_geometry_indol_Br_00275	-2.7143	-2.78822	0.0739185		-2.91808	0.203775
	random_geometry_indol_Br_00276	-1.21713	-1.21684	-0.000296417		-1.17348	-0.0436553
	random_geometry_indol_Br_00277	-1.57958	-1.75932	0.179743		-1.63595	0.0563703
	random_geometry_indol_Br_00278	-5.4404	-5.50585	0.065455		-5.59655	0.156153
	random_geometry_indol_Br_00280	-0.416133	-0.382267	-0.0338661		-0.391182	-0.0249512
	random_geometry_indol_Br_00281	-7.08566	-6.82276	-0.2629		-7.12172	0.0360577
	random_geometry_indol_Br_00282	-2.45076	-2.46957	0.0188011		-2.29616	-0.154606
	random_geometry_indol_Br_00283	-3.71877	-3.76646	0.0476951		-3.76961	0.0508482
	random_geometry_indol_Br_00284	-12.0633	-10.3054	-1.75788		-9.43931	-2.62401
	random_geometry_indol_Br_00286	-15.1671	-16.9207	1.75357		-16.0277	0.860534
	random_geometry_indol_Br_00288	-5.39706	-5.25551	-0.141548		-5.6235	0.226442
	random_geometry_indol_Br_00289	-5.16714	-6.25157	1.08442		-5.36405	0.196905
	random_geometry_indol_Br_00290	-9.20955	-8.52073	-0.688818		-11.3678	2.15822
	random_geometry_indol_Br_00291	-3.76434	-3.9121	0.147759		-4.12027	0.355932
	random_geometry_indol_Br_00292	-6.63742	-21.2794	14.642		-9.24949	2.61207
	random_geometry_indol_Br_00293	-8.8627	-9.23892	0.376222		-8.90122	0.0385252
	random_geometry_indol_Br_00294	-0.884047	-1.14822	0.26417		-1.18439	0.300346
	random_geometry_indol_Br_00295	-1.17753	-1.16075	-0.0167783		-1.24335	0.0658246
	random_geometry_indol_Br_00296	-3.41325	-3.33377	-0.0794804		-3.22295	-0.190301
	random_geometry_indol_Br_00297	-5.45239	-5.40872	-0.0436673		-5.0983	-0.354087
	random_geometry_indol_Br_00298	-6.13742	-6.15786	0.0204405		-5.90332	-0.234095
	random_geometry_indol_Br_00299	-10.7054	-11.8519	1.14641		-11.5144	0.808904
	random_geometry_indol_Br_00300	-10.4935	-10.4109	-0.0825485		-10.6959	0.202445
	random_geometry_indol_Br_00301	-1.09353	-1.37549	0.28196		-1.34698	0.253443
	random_geometry_indol_Br_00302	-14.2456	-14.0553	-0.190352		-13.7304	-0.515271
	random_geometry_indol_Br_00303	-6.86523	-6.73662	-0.128605		-6.81618	-0.04905
	random_geometry_indol_Br_00304	-7.01285	-6.51407	-0.498776		-6.89455	-0.118293
	random_geometry_indol_Br_00305	-4.36706	-4.55941	0.19235		-4.66297	0.295913
	random_geometry_indol_Br_00306	-2.14951	-1.82212	-0.327394		-1.91795	-0.231563
	random_geometry_indol_Br_00307	-7.00475	-7.40978	0.405036		-6.9864	-0.0183469
	random_geometry_indol_Br_00308	-0.99627	-1.11383	0.117565		-1.11975	0.123481
	random_geometry_indol_Br_00309	-1.14503	-0.86981	-0.275222		-1.11028	-0.0347507
	random_geometry_indol_Br_00310	-7.20793	-7.367	0.159068		-6.72451	-0.483419
	random_geometry_indol_Br_00311	-6.51658	-6.15243	-0.364151		-5.84276	-0.67382
	random_geometry_indol_Br_00313	-7.65921	-7.72847	0.069263		-7.73107	0.0718551
	random_geometry_indol_Br_00314	-6.0385	-6.33814	0.299639		-6.32636	0.287866
	random_geometry_indol_Br_00315	-0.972941	-1.09172	0.118783		-1.08685	0.11391
	random_geometry_indol_Br_00316	-18.7593	-19.7969	1.03762		-19.1681	0.408857
	random_geometry_indol_Br_00317	-5.71663	-5.4963	-0.220332		-5.68212	-0.0345086
	random_geometry_indol_Br_00319	-4.43818	-4.10544	-0.33274		-4.12558	-0.312603
	random_geometry_indol_Br_00320	-0.838577	-0.8439	0.00532344		-0.869498	0.0309214
	random_geometry_indol_Br_00321	-0.412817	-0.487406	0.0745896		-0.41719	0.00437362
	random_geometry_indol_Br_00322	-2.79358	-2.79324	-0.000337952		-2.78455	-0.00903594
	random_geometry_indol_Br_00323	-6.88112	-6.94025	0.0591279		-7.38644	0.505316
	random_geometry_indol_Br_00325	-7.49904	-7.07351	-0.425527		-7.32416	-0.174882
	random_geometry_indol_Br_00326	-1.3474	-1.31671	-0.0306936		-1.41095	0.06355
	random_geometry_indol_Br_00327	-1.34729	-1.19163	-0.155663		-1.3404	-0.0068926
	random_geometry_indol_Br_00328	-1.58684	-1.66728	0.080444		-1.77719	0.190355
	random_geometry_indol_Br_00329	-1.66139	-1.43543	-0.225957		-1.54233	-0.119059
	random_geometry_indol_Br_00330	-7.07593	-6.94989	-0.126045		-6.85232	-0.223612
	random_geometry_indol_Br_00331	-1.51855	-1.55846	0.0399145		-1.62797	0.109422
	random_geometry_indol_Br_00332	-1.2852	-1.31035	0.025151		-1.4416	0.156397
	random_geometry_indol_Br_00333	-2.29084	-2.12064	-0.170197		-2.22157	-0.069266
	random_geometry_indol_Br_00334	-1.57884	-1.7239	0.145063		-1.63119	0.0523557
	random_geometry_indol_Br_00335	-5.24919	-4.90178	-0.347405		-4.84924	-0.39995
	random_geometry_indol_Br_00336	-2.61996	-2.37307	-0.246888		-2.62167	0.00170626
	random_geometry_indol_Br_00337	-6.90523	-7.51093	0.605701		-7.45039	0.545164
	random_geometry_indol_Br_00338	-3.25857	-2.80025	-0.458328		-3.0897	-0.168876
	random_geometry_indol_Br_00339	-0.9842	-1.08233	0.0981327		-1.08165	0.0974498
	random_geometry_indol_Br_00340	-1.2377	-1.28096	0.0432612		-1.20987	-0.0278271
	random_geometry_indol_Br_00341	-2.27494	-4.66051	2.38557		-2.70409	0.429153
	random_geometry_indol_Br_00342	-1.12676	-0.981557	-0.145202		-1.19599	0.0692301
	random_geometry_indol_Br_00343	-11.7366	-13.8506	2.114		-12.6453	0.908727
	random_geometry_indol_Br_00344	-4.28924	-3.85295	-0.436291		-4.34939	0.060147
	random_geometry_indol_Br_00345	-11.4614	-12.6296	1.16817		-12.1915	0.730068
	random_geometry_indol_Br_00346	-2.22242	-2.67218	0.449763		-2.36117	0.138745
	random_geometry_indol_Br_00347	-3.09662	-3.20003	0.103407		-3.11845	0.0218269
	random_geometry_indol_Br_00348	-0.719869	-0.695078	-0.0247904		-0.687901	-0.0319673
	random_geometry_indol_Br_00349	-0.481437	-0.544009	0.0625726		-0.459127	-0.0223102
	random_geometry_indol_Br_00350	-3.91452	-5.86272	1.9482		-4.50838	0.593854
	random_geometry_indol_Br_00351	2.42643	4.33247	-1.90604		2.39635	0.0300829
	random_geometry_indol_Br_00352	-2.4088	-2.18392	-0.224876		-2.2555	-0.153299
	random_geometry_indol_Br_00353	-7.86008	-6.8034	-1.05668		-7.02799	-0.83209
	random_geometry_indol_Br_00354	-5.15974	-4.74738	-0.412362		-5.22794	0.0681956
	random_geometry_indol_Br_00355	-0.955812	-0.921523	-0.0342897		-1.11105	0.155233
	random_geometry_indol_Br_00356	-7.09429	-6.20034	-0.893943		-6.41288	-0.681412
	random_geometry_indol_Br_00358	-6.06268	-6.90522	0.842543		-6.59666	0.533981
	random_geometry_indol_Br_00359	-1.77326	-1.57408	-0.199186		-1.68474	-0.0885271
	random_geometry_indol_Br_00360	-0.68991	-0.662482	-0.0274275		-0.723655	0.0337448
	random_geometry_indol_Br_00361	-1.50782	-1.33313	-0.17469		-1.39592	-0.111903
	random_geometry_indol_Br_00362	-1.84247	-1.80213	-0.0403469		-1.77826	-0.0642127
	random_geometry_indol_Br_00363	-5.42587	-5.51051	0.084633		-4.90312	-0.522759
	random_geometry_indol_Br_00364	-16.7042	-15.8574	-0.84672		-16.249	-0.455203
	random_geometry_indol_Br_00365	-7.03844	-6.71493	-0.323512		-6.32726	-0.711178
	random_geometry_indol_Br_00367	-4.38943	-5.05187	0.662448		-4.55011	0.160687
	random_geometry_indol_Br_00368	-5.61592	-5.34958	-0.26634		-5.78471	0.168792
	random_geometry_indol_Br_00369	-10.7709	-10.0894	-0.681492		-10.5558	-0.215089
	random_geometry_indol_Br_00370	-1.21629	-1.42027	0.203984		-1.4967	0.280411
	random_geometry_indol_Br_00371	-1.20721	-1.13781	-0.0694095		-1.19206	-0.0151555
	random_geometry_indol_Br_00373	-2.47752	-1.93525	-0.542275		-2.41996	-0.0575687
	random_geometry_indol_Br_00374	-6.06123	-5.77259	-0.288637		-6.08072	0.0194956
	random_geometry_indol_Br_00375	-6.67032	-6.50131	-0.169013		-6.4178	-0.252523
	random_geometry_indol_Br_00376	-7.79413	-8.83997	1.04584		-8.79346	0.999334
	random_geometry_indol_Br_00378	-8.72273	-8.68817	-0.0345548		-8.66694	-0.0557874
	random_geometry_indol_Br_00379	-14.5018	-15.0254	0.52357		-13.9552	-0.546659
	random_geometry_indol_Br_00381	-15.2496	-15.3468	0.0971642		-15.4017	0.152072
	random_geometry_indol_Br_00382	-1.60754	-1.5519	-0.0556392		-1.53608	-0.0714577
	random_geometry_indol_Br_00383	-0.633148	-0.678391	0.0452429		-0.645859	0.0127112
	random_geometry_indol_Br_00384	-7.14794	-7.29893	0.150989		-6.58784	-0.560102
	random_geometry_indol_Br_00385	-3.42295	-3.0194	-0.403553		-2.99428	-0.428667
	random_geometry_indol_Br_00386	-6.69414	-6.71939	0.0252522		-6.91887	0.224733
	random_geometry_indol_Br_00387	-2.65638	-2.34295	-0.313432		-2.30543	-0.35095
	random_geometry_indol_Br_00388	-6.69491	-6.72111	0.0261938		-6.1716	-0.523315
	random_geometry_indol_Br_00389	-2.25821	-2.30136	0.0431469		-2.23687	-0.0213408
	random_geometry_indol_Br_00390	-0.542869	-0.561443	0.0185742		-0.544015	0.00114583
	random_geometry_indol_Br_00391	-1.35275	-1.16531	-0.18744		-1.21105	-0.141702
	random_geometry_indol_Br_00392	-4.85435	-4.49088	-0.363467		-4.16694	-0.687407
	random_geometry_indol_Br_00393	-8.27662	-8.3795	0.102882		-8.45559	0.178969
	random_geometry_indol_Br_00394	-2.43695	-2.38853	-0.048421		-2.5312	0.094247
	random_geometry_indol_Br_00395	-5.98675	-5.95817	-0.0285837		-6.00802	0.021261
	random_geometry_indol_Br_00396	-5.35675	-5.28864	-0.0681137		-5.5523	0.195544
	random_geometry_indol_Br_00397	-4.84358	-4.71624	-0.127342		-4.60321	-0.240364
	random_geometry_indol_Br_00398	-5.20579	-5.09879	-0.107002		-5.02104	-0.184753
	random_geometry_indol_Br_00399	-9.01385	-17.2845	8.27062		-14.3095	5.29565
	random_geometry_indol_Br_00400	-1.87436	-1.93433	0.059972		-1.82187	-0.0524853
	random_geometry_indol_Br_00401	-1.37817	-1.40924	0.0310676		-1.41772	0.0395441
	random_geometry_indol_Br_00402	-7.84574	-8.69391	0.848165		-8.40389	0.558152
	random_geometry_indol_Br_00403	-2.11417	-1.48181	-0.632356		-1.9678	-0.146373
	random_geometry_indol_Br_00404	-0.761405	-0.994137	0.232733		-0.712053	-0.0493514
	random_geometry_indol_Br_00405	-2.23581	-1.98614	-0.249669		-2.14557	-0.0902447
	random_geometry_indol_Br_00406	-12.9811	-13.0663	0.0851341		-13.4238	0.442678
	random_geometry_indol_Br_00407	-4.93015	-5.10869	0.178544		-5.08133	0.151181
	random_geometry_indol_Br_00409	-8.21248	-9.15857	0.94609		-9.56162	1.34914
	random_geometry_indol_Br_00410	-2.73082	-2.74758	0.0167541		-2.52432	-0.206502
	random_geometry_indol_Br_00411	-0.815082	-0.693897	-0.121185		-0.840213	0.0251308
	random_geometry_indol_Br_00412	-9.65758	-9.46298	-0.194594		-9.43389	-0.223684
	random_geometry_indol_Br_00413	-4.21425	-4.33146	0.117212		-4.05802	-0.156231
	random_geometry_indol_Br_00414	-4.23139	-4.15061	-0.0807761		-4.30362	0.0722372
	random_geometry_indol_Br_00416	-8.07209	-8.69615	0.624055		-8.54706	0.474973
	random_geometry_indol_Br_00417	-3.63698	-5.80728	2.1703		-1.73142	-1.90556
	random_geometry_indol_Br_00418	-12.7973	-14.379	1.58169		-14.0375	1.24014
	random_geometry_indol_Br_00419	-7.35161	-6.60829	-0.743321		-7.2866	-0.0650063
	random_geometry_indol_Br_00420	-9.11974	-9.1353	0.0155599		-8.9184	-0.201349
	random_geometry_indol_Br_00421	-0.840052	-0.811851	-0.0282008		-0.837685	-0.0023671
	random_geometry_indol_Br_00422	-0.926944	-0.826398	-0.100546		-0.959062	0.0321178
	random_geometry_indol_Br_00423	-3.8648	-3.7467	-0.118097		-3.83058	-0.0342151
	random_geometry_indol_Br_00424	-1.03117	-0.967601	-0.0635719		-1.05089	0.0197158
	random_geometry_indol_Br_00425	-13.6781	-13.9322	0.254082		-12.3004	-1.37767
	random_geometry_indol_Br_00426	-8.06963	-7.22175	-0.847879		-7.36761	-0.702015
	random_geometry_indol_Br_00427	-6.75456	-6.58022	-0.174339		-6.6401	-0.114456
	random_geometry_indol_Br_00428	-0.713579	-0.544393	-0.169186		-0.681919	-0.0316597
	random_geometry_indol_Br_00429	-4.15605	-3.85126	-0.304785		-4.08537	-0.0706747
	random_geometry_indol_Br_00430	-5.89899	-5.85458	-0.0444173		-6.01573	0.116733
	random_geometry_indol_Br_00431	-2.44714	-2.30827	-0.138868		-2.26776	-0.179384
	random_geometry_indol_Br_00433	-6.47012	-6.52683	0.0567139		-6.25282	-0.217304
	random_geometry_indol_Br_00434	-12.728	-14.0614	1.33338		-13.7699	1.04188
	random_geometry_indol_Br_00435	-1.73491	-1.56453	-0.170378		-1.78097	0.0460676
	random_geometry_indol_Br_00436	-2.95876	-2.95262	-0.00614311		-3.01301	0.0542497
	random_geometry_indol_Br_00437	-11.311	-10.4768	-0.834277		-10.8291	-0.481909
	random_geometry_indol_Br_00438	-1.95657	-1.91836	-0.0382081		-1.84051	-0.116057
	random_geometry_indol_Br_00439	-3.79249	-2.59966	-1.19283		-3.51895	-0.273544
	random_geometry_indol_Br_00440	-2.19093	-2.24199	0.0510609		-2.18632	-0.00461006
	random_geometry_indol_Br_00441	-13.1325	-10.9119	-2.22066		-11.8687	-1.26376
	random_geometry_indol_Br_00442	-1.39758	-1.61668	0.219103		-1.53247	0.134895
	random_geometry_indol_Br_00443	-3.92537	-3.72564	-0.199722		-3.8283	-0.0970662
	random_geometry_indol_Br_00444	-3.85691	-3.70701	-0.149901		-3.75974	-0.0971779
	random_geometry_indol_Br_00446	-6.5935	-6.58001	-0.0134864		-6.83114	0.237643
	random_geometry_indol_Br_00447	-10.1062	-10.2562	0.149948		-10.6015	0.495254
	random_geometry_indol_Br_00448	-2.27759	-2.26078	-0.0168062		-2.296	0.0184144
	random_geometry_indol_Br_00449	-6.50771	-6.19397	-0.313742		-6.47284	-0.0348681
	random_geometry_indol_Br_00450	-4.91177	-4.8331	-0.0786712		-5.31288	0.401106
	random_geometry_indol_Br_00451	-0.674421	-0.700423	0.0260016		-0.670612	-0.00380981
	random_geometry_indol_Br_00452	-15.0941	-14.8194	-0.274684		-14.7349	-0.359243
	random_geometry_indol_Br_00454	-7.42906	-7.63755	0.208493		-7.69291	0.263849
	random_geometry_indol_Br_00455	-1.17148	-1.23681	0.0653283		-1.1919	0.0204168
	random_geometry_indol_Br_00456	-11.1792	-11.8484	0.669166		-10.9015	-0.277677
	random_geometry_indol_Br_00457	-2.68392	-2.73205	0.0481303		-2.68841	0.00448923
	random_geometry_indol_Br_00458	-6.36864	-6.4102	0.0415578		-6.12953	-0.239105
	random_geometry_indol_Br_00459	-0.607218	-0.825824	0.218605		-0.780112	0.172894
	random_geometry_indol_Br_00460	-10.8098	-9.66942	-1.14041		-10.3572	-0.452624
	random_geometry_indol_Br_00461	-8.1418	-8.17747	0.0356702		-7.95913	-0.182672
	random_geometry_indol_Br_00462	-3.16023	-2.97937	-0.180852		-3.05601	-0.104214
	random_geometry_indol_Br_00463	-1.66522	-3.05225	1.38703		-4.19717	2.53195
	random_geometry_indol_Br_00464	-7.32865	-7.36304	0.0343863		-6.97053	-0.358124
	random_geometry_indol_Br_00465	-4.61503	-4.60934	-0.00568776		-4.75326	0.13823
	random_geometry_indol_Br_00466	-7.63561	-7.59341	-0.0422043		-7.52119	-0.114418
	random_geometry_indol_Br_00467	-5.28446	-5.31895	0.0344894		-5.31336	0.0289004
	random_geometry_indol_Br_00468	-5.78899	-5.91745	0.128466		-5.64738	-0.141603
	random_geometry_indol_Br_00469	-6.51825	-6.92227	0.404017		-6.58293	0.064684
	random_geometry_indol_Br_00470	-5.58089	-5.5493	-0.0315971		-5.12612	-0.454773
	random_geometry_indol_Br_00471	-9.23763	-9.4404	0.202764		-10.744	1.50639
	random_geometry_indol_Br_00472	6.51828	1.59935	4.91893		4.71679	1.80149
	random_geometry_indol_Br_00473	-1.09208	-1.19593	0.103851		-1.24558	0.153501
	random_geometry_indol_Br_00474	-1.22176	-1.13374	-0.0880196		-1.14884	-0.0729214
	random_geometry_indol_Br_00475	-1.15668	-1.22231	0.0656347		-1.31301	0.156334
	random_geometry_indol_Br_00476	-1.04947	-0.999129	-0.0503431		-1.0033	-0.046173
	random_geometry_indol_Br_00477	-1.39982	-1.30918	-0.0906366		-1.45652	0.0566983
	random_geometry_indol_Br_00478	-1.79401	-1.76605	-0.0279623		-1.88085	0.0868421
	random_geometry_indol_Br_00479	-0.768444	-0.808987	0.0405431		-0.852478	0.0840343
	random_geometry_indol_Br_00480	6.91331	6.96919	-0.0558771		7.41795	-0.504637
	random_geometry_indol_Br_00481	-7.37084	-8.03098	0.660136		-7.72414	0.353302
	random_geometry_indol_Br_00482	-2.64295	-2.72737	0.0844109		-2.70427	0.0613203
	random_geometry_indol_Br_00483	-7.27946	-7.22176	-0.0576993		-7.15309	-0.126363
	random_geometry_indol_Br_00484	-6.65277	-6.61745	-0.0353255		-6.48063	-0.172138
	random_geometry_indol_Br_00485	-0.843113	-0.777772	-0.0653415		-0.807088	-0.0360252
	random_geometry_indol_Br_00486	-15.2695	-15.8823	0.61286		-14.439	-0.830471
	random_geometry_indol_Br_00487	-3.21303	-3.23434	0.0213161		-3.2865	0.0734747
	random_geometry_indol_Br_00488	-4.8159	-5.01802	0.202121		-4.7789	-0.036995
	random_geometry_indol_Br_00489	-6.71724	-6.75862	0.0413785		-6.91918	0.201941
	random_geometry_indol_Br_00490	-7.85347	-7.59159	-0.261883		-7.27642	-0.577048
	random_geometry_indol_Br_00491	-1.8807	-1.70849	-0.172208		-1.66535	-0.215344
	random_geometry_indol_Br_00492	-2.90054	-3.20435	0.303805		-3.03418	0.133638
	random_geometry_indol_Br_00493	-1.01232	-0.945962	-0.0663589		-1.02838	0.0160584
	random_geometry_indol_Br_00494	-2.94049	-2.50091	-0.439586		-2.83517	-0.105324
	random_geometry_indol_Br_00495	-5.83436	-5.88764	0.0532829		-5.89582	0.0614621
	random_geometry_indol_Br_00497	-6.78792	-6.21558	-0.57233		-6.91969	0.131776
	random_geometry_indol_Br_00498	-4.65518	-4.82016	0.164976		-4.48464	-0.170542
	random_geometry_indol_Br_00499	-1.45812	-1.65373	0.19561		-1.6011	0.142982
	random_geometry_indol_Br_00500	-6.84762	-7.12	0.272382		-6.89509	0.0474721
	random_geometry_indol_Br_00501	-2.51682	-2.33494	-0.181877		-2.5101	-0.00671682
	random_geometry_indol_Br_00502	5.67725	5.55502	0.122226		6.06431	-0.387067
	random_geometry_indol_Br_00503	-7.42046	-8.50217	1.08171		-8.18038	0.759926
	random_geometry_indol_Br_00504	-5.44934	-5.37488	-0.0744563		-5.29984	-0.149501
	random_geometry_indol_Br_00505	-3.16436	-3.29373	0.129372		-3.27348	0.109126
	random_geometry_indol_Br_00506	-2.38692	-2.39967	0.012754		-2.32108	-0.0658385
	random_geometry_indol_Br_00507	-1.1503	0.45741	-1.60771		1.90768	-3.05798
	random_geometry_indol_Br_00508	-3.31341	-3.24855	-0.064864		-3.04163	-0.271776
	random_geometry_indol_Br_00509	-11.6813	-12.569	0.887739		-12.5089	0.827598
	random_geometry_indol_Br_00510	-5.9187	-6.03405	0.115358		-5.77923	-0.139471
	random_geometry_indol_Br_00511	-12.6479	-12.5682	-0.0796358		-13.1784	0.53053
	random_geometry_indol_Br_00512	-3.39415	-3.13812	-0.256033		-3.04179	-0.352369
	random_geometry_indol_Br_00513	-1.95812	-2.30194	0.343819		-2.06977	0.111645
	random_geometry_indol_Br_00515	-7.54037	-7.68219	0.141819		-7.08147	-0.458906
	random_geometry_indol_Br_00516	-4.1224	-3.06813	-1.05427		-3.8914	-0.231001
	random_geometry_indol_Br_00517	-5.05031	-5.01682	-0.0334922		-5.13689	0.0865797
	random_geometry_indol_Br_00518	-3.4949	-3.4741	-0.0207942		-3.19818	-0.296713
	random_geometry_indol_Br_00519	-7.69193	-7.31427	-0.377664		-8.07368	0.381751
	random_geometry_indol_Br_00520	-12.4019	-11.9513	-0.450544		-12.7427	0.340764
	random_geometry_indol_Br_00521	-3.74544	-3.57143	-0.174013		-3.61249	-0.132955
	random_geometry_indol_Br_00522	-6.53076	-6.35567	-0.175088		-6.65318	0.122413
	random_geometry_indol_Br_00523	-11.3808	-13.0613	1.68052		-11.8417	0.460915
	random_geometry_indol_Br_00524	-1.37222	-1.13664	-0.235579		-1.22372	-0.148503
	random_geometry_indol_Br_00525	-0.584984	-0.470372	-0.114612		-0.526323	-0.0586609
	random_geometry_indol_Br_00526	-0.816406	-1.09461	0.278205		-1.49282	0.676418
	random_geometry_indol_Br_00527	-4.64505	-4.30962	-0.335427		-4.50493	-0.140116
	random_geometry_indol_Br_00528	8.58168	3.11649	5.46519		8.45495	0.126738
	random_geometry_indol_Br_00529	-3.05276	-3.23795	0.185188		-3.19798	0.145222
	random_geometry_indol_Br_00530	-5.9224	-5.61539	-0.30701		-5.69986	-0.222533
	random_geometry_indol_Br_00531	-2.95922	-2.97682	0.0176015		-3.08107	0.121855
	random_geometry_indol_Br_00532	-1.38949	-1.54487	0.15538		-1.32007	-0.0694126
	random_geometry_indol_Br_00533	-0.967721	-0.939124	-0.0285969		-1.04602	0.0782969
	random_geometry_indol_Br_00534	-5.6477	-6.79461	1.14691		-5.0046	-0.643104
	random_geometry_indol_Br_00535	-4.36885	-4.23901	-0.129839		-4.38382	0.0149744
	random_geometry_indol_Br_00536	-6.79005	-6.89175	0.101702		-7.05095	0.260892
	random_geometry_indol_Br_00539	-5.70985	-6.1701	0.460251		-6.06154	0.351693
	random_geometry_indol_Br_00540	-4.32713	-4.71171	0.384583		-4.5104	0.183265
	random_geometry_indol_Br_00541	-5.58896	-3.53526	-2.05369		-4.64438	-0.94458
	random_geometry_indol_Br_00542	-1.14179	-1.0489	-0.0928939		-1.08501	-0.0567866
	random_geometry_indol_Br_00543	-2.17965	-1.7994	-0.380254		-1.96609	-0.213561
	random_geometry_indol_Br_00544	-8.65762	-8.69255	0.0349307		-9.08333	0.425713
	random_geometry_indol_Br_00545	-5.11513	-5.48973	0.374597		-5.10937	-0.0057679
	random_geometry_indol_Br_00546	-17.068	-17.6168	0.548801		-17.9923	0.924334
	random_geometry_indol_Br_00547	-1.9049	-1.86785	-0.037052		-1.98997	0.0850723
	random_geometry_indol_Br_00548	-4.72684	-5.03898	0.312141		-4.99083	0.263994
	random_geometry_indol_Br_00549	-0.986363	-0.934976	-0.0513875		-0.919537	-0.0668259
	random_geometry_indol_Br_00550	-3.90043	-3.8396	-0.0608321		-4.02839	0.127954
	random_geometry_indol_Br_00551	-7.17	-7.30295	0.132951		-7.32114	0.151139
	random_geometry_indol_Br_00552	-10.8049	-10.541	-0.263926		-10.9754	0.17053
	random_geometry_indol_Br_00553	-5.42227	-5.96605	0.543783		-5.51834	0.0960736
	random_geometry_indol_Br_00554	-1.18108	-1.16777	-0.0133169		-1.20118	0.0200943
	random_geometry_indol_Br_00555	-2.32649	-2.54823	0.22174		-2.42485	0.0983569
	random_geometry_indol_Br_00556	-2.92739	-2.98278	0.0553891		-2.83649	-0.090901
	random_geometry_indol_Br_00557	-5.64898	-5.54251	-0.106472		-5.59071	-0.0582676
	random_geometry_indol_Br_00558	-11.0967	-10.8907	-0.20603		-10.8473	-0.249479
	random_geometry_indol_Br_00559	-4.20374	-4.1985	-0.00523597		-4.65831	0.45457
	random_geometry_indol_Br_00561	-7.65737	-7.71946	0.0620998		-7.57145	-0.0859133
	random_geometry_indol_Br_00562	-11.1829	-10.2614	-0.921506		-11.6517	0.468814
	random_geometry_indol_Br_00563	-13.3071	-13.3819	0.0748325		-13.036	-0.271029
	random_geometry_indol_Br_00564	-5.93467	-5.81531	-0.119356		-5.92569	-0.00897818
	random_geometry_indol_Br_00565	-4.64367	-4.78078	0.137102		-4.90899	0.265321
	random_geometry_indol_Br_00566	-3.06409	-3.71182	0.647724		-3.7755	0.711405
	random_geometry_indol_Br_00567	-19.2118	-3.75675	-15.4551		-15.6958	-3.51603
	random_geometry_indol_Br_00568	-2.98215	-2.45571	-0.526443		-2.88745	-0.0947004
	random_geometry_indol_Br_00569	-3.69016	-3.50223	-0.187928		-3.65646	-0.0336959
	random_geometry_indol_Br_00570	-8.20096	-8.30705	0.106085		-7.7901	-0.410869
	random_geometry_indol_Br_00571	-1.7393	-1.50573	-0.233576		-1.5333	-0.206006
	random_geometry_indol_Br_00572	-6.66899	-6.08676	-0.582233		-6.49167	-0.177323
	random_geometry_indol_Br_00573	-8.01117	-8.27312	0.261947		-7.93071	-0.0804574
	random_geometry_indol_Br_00574	-0.321133	-0.317962	-0.00317093		-0.405795	0.084662
	random_geometry_indol_Br_00575	-5.21763	-5.39249	0.174855		-4.79189	-0.425743
	random_geometry_indol_Br_00576	-2.21578	-2.38874	0.172965		-2.08972	-0.126061
	random_geometry_indol_Br_00577	-12.6544	-12.6736	0.0192382		-13.2318	0.577411
	random_geometry_indol_Br_00578	-9.36779	-8.68742	-0.680369		-9.78843	0.420637
	random_geometry_indol_Br_00579	-1.99703	-2.11043	0.1134		-2.08365	0.0866181
	random_geometry_indol_Br_00580	-13.0955	-13.492	0.396507		-13.2711	0.175526
	random_geometry_indol_Br_00581	-0.598053	-0.672839	0.0747861		-0.685696	0.0876425
	random_geometry_indol_Br_00582	-5.92849	-5.70696	-0.221535		-6.17822	0.249726
	random_geometry_indol_Br_00583	-7.91321	-7.95567	0.0424631		-8.10486	0.191647
	random_geometry_indol_Br_00584	-4.63482	-4.50498	-0.129839		-4.73472	0.0999034
	random_geometry_indol_Br_00585	-6.78255	-7.15662	0.374069		-6.92342	0.140865
	random_geometry_indol_Br_00586	-4.16214	-4.25039	0.0882516		-4.09103	-0.0711084
	random_geometry_indol_Br_00587	-12.7297	-11.8655	-0.864214		-12.6781	-0.0515955
	random_geometry_indol_Br_00588	-5.23438	-5.11329	-0.121094		-5.03585	-0.198534
	random_geometry_indol_Br_00589	-2.42288	-2.42377	0.000884252		-2.36818	-0.0547042
	random_geometry_indol_Br_00590	-5.43344	-5.51945	0.0860052		-5.18439	-0.249054
	random_geometry_indol_Br_00591	-2.10233	-2.22333	0.121007		-2.17457	0.0722395
	random_geometry_indol_Br_00592	-12.8933	-13.1367	0.243409		-13.0217	0.128391
	random_geometry_indol_Br_00593	-2.71577	-2.9061	0.190325		-2.68892	-0.0268495
	random_geometry_indol_Br_00594	-7.55553	-6.71562	-0.839918		-7.59328	0.0377517
	random_geometry_indol_Br_00595	-7.2313	-7.41081	0.179514		-7.11259	-0.118709
	random_geometry_indol_Br_00596	-1.5608	-1.29107	-0.269733		-1.4995	-0.0613019
	random_geometry_indol_Br_00597	-3.43416	-3.46131	0.0271456		-3.52637	0.092207
	random_geometry_indol_Br_00598	-5.07485	-5.18914	0.11429		-4.7726	-0.302244
	random_geometry_indol_Br_00599	-1.3011	-1.20035	-0.100754		-1.26825	-0.0328527
	random_geometry_indol_Br_00600	-2.56384	-2.54495	-0.0188905		-2.61525	0.0514042
	random_geometry_indol_Br_00601	-1.09498	-1.11974	0.0247571		-1.02538	-0.0696029
	random_geometry_indol_Br_00602	-4.06441	-3.92826	-0.136157		-3.89564	-0.168774
	random_geometry_indol_Br_00603	-5.98043	-6.31855	0.338116		-6.03348	0.0530473
	random_geometry_indol_Br_00604	-3.60484	-3.74924	0.144402		-3.71782	0.11298
	random_geometry_indol_Br_00605	-2.62582	-2.64792	0.0221039		-2.83953	0.21371
	random_geometry_indol_Br_00606	-1.06998	-1.08067	0.0106939		-1.0552	-0.0147763
	random_geometry_indol_Br_00607	-10.493	-10.0446	-0.448373		-9.86306	-0.629906
	random_geometry_indol_Br_00608	-2.24359	-2.15727	-0.0863115		-2.18476	-0.0588281
	random_geometry_indol_Br_00610	-8.27925	-6.96865	-1.3106		-8.47302	0.193773
	random_geometry_indol_Br_00611	-8.90187	-10.7376	1.83572		-9.567	0.66513
	random_geometry_indol_Br_00612	-2.43193	-2.5757	0.143762		-2.42259	-0.00934123
	random_geometry_indol_Br_00613	-4.75036	-4.89926	0.148899		-4.7775	0.0271437
	random_geometry_indol_Br_00614	-3.12297	-2.9119	-0.211069		-3.21639	0.0934209
	random_geometry_indol_Br_00615	-3.73774	-3.69196	-0.0457797		-3.83006	0.0923188
	random_geometry_indol_Br_00616	-6.90427	-5.32396	-1.58031		-7.36151	0.45724
	random_geometry_indol_Br_00617	-19.163	-16.9811	-2.18187		-16.4597	-2.70333
	random_geometry_indol_Br_00618	-1.64479	-1.83258	0.187795		-1.80942	0.164632
	random_geometry_indol_Br_00620	-7.70178	-7.651	-0.0507753		-7.22477	-0.47701
	random_geometry_indol_Br_00621	-0.391991	-0.433828	0.0418378		-0.482171	0.0901802
	random_geometry_indol_Br_00622	-0.486412	-0.504776	0.0183635		-0.477183	-0.00922895
	random_geometry_indol_Br_00623	-13.9389	-13.9496	0.010741		-12.7162	-1.22263
	random_geometry_indol_Br_00624	-0.827981	-0.798458	-0.0295231		-0.919582	0.091601
	random_geometry_indol_Br_00625	-6.76265	-6.97905	0.216396		-6.85965	0.0969919
	random_geometry_indol_Br_00626	-7.87627	-7.72996	-0.146309		-7.57383	-0.302434
	random_geometry_indol_Br_00627	-1.18713	-1.19997	0.012841		-1.32699	0.139864
	random_geometry_indol_Br_00628	-1.62491	-1.80185	0.176945		-0.99563	-0.629278
	random_geometry_indol_Br_00629	-1.48749	-1.43587	-0.0516265		-1.40361	-0.0838816
	random_geometry_indol_Br_00630	-1.76527	-1.68868	-0.0765867		-1.65763	-0.107641
	random_geometry_indol_Br_00631	-1.43347	-1.26204	-0.171433		-1.26163	-0.171839
	random_geometry_indol_Br_00632	-0.533087	-0.544586	0.0114986		-0.631695	0.098608
	random_geometry_indol_Br_00633	-3.7991	-3.65355	-0.145558		-3.40064	-0.398465
	random_geometry_indol_Br_00634	-1.12218	-1.2326	0.110428		-1.15923	0.0370521
	random_geometry_indol_Br_00635	-12.6737	-12.8609	0.187226		-12.9994	0.325796
	random_geometry_indol_Br_00636	-3.07277	-3.18793	0.115152		-3.13056	0.0577868
	random_geometry_indol_Br_00637	-16.8646	-17.7046	0.839963		-16.5487	-0.315873
	random_geometry_indol_Br_00638	-0.707068	-0.707215	0.000147382		-0.781476	0.0744088
	random_geometry_indol_Br_00639	-8.83693	-8.71154	-0.125385		-9.00198	0.165046
	random_geometry_indol_Br_00641	-6.82718	-5.67873	-1.14845		-6.76128	-0.0658947
	random_geometry_indol_Br_00642	-1.27843	-1.12463	-0.153803		-1.10246	-0.175967
	random_geometry_indol_Br_00643	-1.43724	-1.18875	-0.248489		-1.41186	-0.0253759
	random_geometry_indol_Br_00644	-1.95468	-1.65741	-0.297273		-1.86524	-0.0894365
	random_geometry_indol_Br_00645	-7.04645	-6.97455	-0.0718963		-6.45997	-0.586475
	random_geometry_indol_Br_00646	-4.14592	-4.34682	0.200899		-4.31563	0.169708
	random_geometry_indol_Br_00647	-5.93166	-5.41572	-0.515938		-5.10808	-0.82358
	random_geometry_indol_Br_00648	-3.72177	-3.4943	-0.227466		-3.27427	-0.447497
	random_geometry_indol_Br_00649	-6.1006	-6.46522	0.36462		-6.36331	0.26271
	random_geometry_indol_Br_00650	-0.745559	-0.712888	-0.0326706		-0.805227	0.0596675
	random_geometry_indol_Br_00651	-1.74857	-1.7342	-0.0143771		-1.93036	0.181787
	random_geometry_indol_Br_00652	-15.5116	-16.2649	0.753321		-15.0748	-0.436752
	random_geometry_indol_Br_00653	-7.4141	-7.77946	0.365353		-7.99795	0.583847
	random_geometry_indol_Br_00654	-1.42304	-1.60572	0.182681		-1.50868	0.0856404
	random_geometry_indol_Br_00655	-5.71974	-5.80309	0.0833454		-5.7413	0.0215588
	random_geometry_indol_Br_00656	-0.671091	-0.668459	-0.00263187		-0.652097	-0.0189934
	random_geometry_indol_Br_00657	-2.6742	-2.50797	-0.166228		-2.62181	-0.0523835
	random_geometry_indol_Br_00658	-10.05	-11.5086	1.45861		-9.92313	-0.126862
	random_geometry_indol_Br_00659	-0.540317	-0.595846	0.0555297		-0.480365	-0.059952
	random_geometry_indol_Br_00660	-14.1359	-14.5598	0.423939		-13.0028	-1.13311
	random_geometry_indol_Br_00661	-1.26569	-1.2528	-0.0128965		-1.24572	-0.0199687
	random_geometry_indol_Br_00662	-2.36337	-2.52697	0.1636		-2.2567	-0.106665
	random_geometry_indol_Br_00663	-1.10078	-1.1241	0.0233262		-0.997052	-0.103726
	random_geometry_indol_Br_00664	-2.7904	-2.73905	-0.0513552		-2.87966	0.0892567
	random_geometry_indol_Br_00665	3.38939	3.47823	-0.0888441		2.34665	1.04274
	random_geometry_indol_Br_00666	-1.39303	-1.32377	-0.0692606		-1.36528	-0.027751
	random_geometry_indol_Br_00667	-0.047484	2.70277	-2.75026		1.70745	-1.75494
	random_geometry_indol_Br_00668	-2.68324	-2.64449	-0.0387439		-2.52094	-0.162301
	random_geometry_indol_Br_00669	-4.95253	-6.11733	1.1648		-5.85232	0.899794
	random_geometry_indol_Br_00670	-7.96305	-8.11321	0.150155		-8.11134	0.148284
	random_geometry_indol_Br_00671	-5.35883	-5.45127	0.092433		-5.41096	0.0521226
	random_geometry_indol_Br_00672	-12.6525	-12.5473	-0.105231		-12.4791	-0.173421
	random_geometry_indol_Br_00673	-1.18066	-1.14485	-0.0358125		-1.24061	0.0599421
	random_geometry_indol_Br_00674	-7.94976	-8.05386	0.104099		-7.58856	-0.361199
	random_geometry_indol_Br_00675	-4.716	-4.96141	0.245404		-4.34527	-0.370734
	random_geometry_indol_Br_00676	-1.56628	-1.71287	0.146589		-1.91331	0.34703
	random_geometry_indol_Br_00678	-0.389511	-0.410156	0.0206452		-0.344919	-0.0445917
	random_geometry_indol_Br_00679	-3.5826	-3.60224	0.0196405		-3.71042	0.12782
	random_geometry_indol_Br_00680	-19.9531	-12.69	-7.26312		-11.0885	-8.8646
	random_geometry_indol_Br_00681	-2.06197	-1.92625	-0.135724		-2.04936	-0.0126086
	random_geometry_indol_Br_00682	-7.92999	-8.04607	0.116077		-7.27421	-0.655778
	random_geometry_indol_Br_00684	-2.95158	-3.02074	0.069169		-3.06341	0.111834
	random_geometry_indol_Br_00685	-4.28287	-4.44792	0.165048		-4.10475	-0.178116
	random_geometry_indol_Br_00686	-3.01573	-3.01311	-0.002617		-2.74668	-0.269052
	random_geometry_indol_Br_00687	-4.54923	-4.48855	-0.0606724		-4.45792	-0.0913049
	random_geometry_indol_Br_00688	2.92468	5.73876	-2.81408		4.96031	-2.03563
	random_geometry_indol_Br_00689	-4.12948	-3.57476	-0.554715		-4.21619	0.086717
	random_geometry_indol_Br_00690	-3.54237	-3.36086	-0.181512		-3.13299	-0.409379
	random_geometry_indol_Br_00692	-2.5662	-2.62267	0.0564732		-2.64302	0.0768247
	random_geometry_indol_Br_00693	-18.5145	-18.9918	0.477368		-18.927	0.412539
	random_geometry_indol_Br_00694	-10.2103	-10.6741	0.463727		-10.5996	0.38923
	random_geometry_indol_Br_00695	-2.11868	-2.10712	-0.0115553		-1.8686	-0.250077
	random_geometry_indol_Br_00696	-1.58748	-1.60969	0.0222121		-1.47209	-0.115389
	random_geometry_indol_Br_00697	-1.84145	-1.94779	0.106339		-1.78353	-0.0579199
	random_geometry_indol_Br_00698	-2.47629	-2.46373	-0.0125648		-2.79654	0.320249
	random_geometry_indol_Br_00699	-7.84167	-8.06945	0.227776		-7.79079	-0.0508848
	random_geometry_indol_Br_00700	-0.326722	-0.20873	-0.117993		-0.316414	-0.0103081
	random_geometry_indol_Br_00701	8.57616	4.15914	4.41701		3.24587	5.33028
	random_geometry_indol_Br_00702	-1.07722	-1.21712	0.139902		-1.01888	-0.0583412
	random_geometry_indol_Br_00703	-0.914238	-0.964103	0.0498651		-1.06923	0.154996
	random_geometry_indol_Br_00705	-17.3768	-19.2972	1.92041		-18.5994	1.22257
	random_geometry_indol_Br_00706	-12.7375	-12.6563	-0.0811505		-12.5697	-0.167798
	random_geometry_indol_Br_00707	-0.915811	-0.75908	-0.156731		-0.829683	-0.0861281
	random_geometry_indol_Br_00708	-3.61393	-3.21468	-0.399247		-3.76189	0.147965
	random_geometry_indol_Br_00709	-4.59013	-4.70653	0.116405		-4.47286	-0.117264
	random_geometry_indol_Br_00710	-3.56447	-3.2966	-0.267872		-3.66058	0.0961101
	random_geometry_indol_Br_00711	-10.9379	-10.2568	-0.681062		-11.3814	0.443492
	random_geometry_indol_Br_00712	-4.03666	-4.06543	0.0287693		-3.93178	-0.104877
	random_geometry_indol_Br_00713	-1.38977	-1.4839	0.0941314		-1.47326	0.0834836
	random_geometry_indol_Br_00714	-12.4964	-12.2855	-0.210912		-12.4034	-0.0929802
	random_geometry_indol_Br_00715	-1.90347	-3.00224	1.09877		-2.26285	0.359379
	random_geometry_indol_Br_00716	-0.5062	-0.474314	-0.0318856		-0.376489	-0.12971
	random_geometry_indol_Br_00717	-1.40244	-1.65032	0.247879		-1.6035	0.201059
	random_geometry_indol_Br_00718	-23.4792	-22.9412	-0.538021		-19.4985	-3.98072
	random_geometry_indol_Br_00719	-4.66662	-4.18974	-0.476877		-4.21458	-0.452042
	random_geometry_indol_Br_00720	-1.24262	-1.50028	0.257662		-1.36601	0.12339
	random_geometry_indol_Br_00721	-1.8096	-1.62622	-0.183384		-1.72256	-0.0870404
	random_geometry_indol_Br_00723	-1.08278	-1.11341	0.0306387		-1.0589	-0.0238741
	random_geometry_indol_Br_00725	-1.51229	-1.39853	-0.113754		-1.39508	-0.117211
	random_geometry_indol_Br_00726	-6.24344	-6.27983	0.0363963		-6.2804	0.0369623
	random_geometry_indol_Br_00727	-2.19923	-2.28	0.0807674		-2.1013	-0.0979285
	random_geometry_indol_Br_00728	-3.30523	-3.30676	0.00153476		-3.24899	-0.0562357
	random_geometry_indol_Br_00729	-2.27084	-2.31743	0.0465853		-2.10698	-0.163858
	random_geometry_indol_Br_00731	-2.80454	-3.2704	0.465865		-3.28204	0.477503
	random_geometry_indol_Br_00732	-1.4491	-1.43584	-0.0132666		-1.46821	0.019105
	random_geometry_indol_Br_00733	-10.0216	-9.78696	-0.23463		-9.30841	-0.713177
	random_geometry_indol_Br_00734	-2.4831	-2.63588	0.152783		-2.5139	0.0308071
	random_geometry_indol_Br_00735	-2.28384	-2.35136	0.0675191		-2.02822	-0.255623
	random_geometry_indol_Br_00736	-0.660238	-0.628311	-0.0319273		-0.559006	-0.101232
	random_geometry_indol_Br_00737	-7.12063	-7.20495	0.0843192		-7.1763	0.0556708
	random_geometry_indol_Br_00738	-4.43589	-4.52333	0.0874393		-4.59753	0.161639
	random_geometry_indol_Br_00739	-2.22766	-2.04684	-0.180811		-2.45534	0.22768
	random_geometry_indol_Br_00741	-2.56427	-2.67237	0.108094		-2.41546	-0.148809
	random_geometry_indol_Br_00742	-7.78756	-7.64645	-0.141118		-7.52629	-0.261269
	random_geometry_indol_Br_00743	-7.93268	-9.1703	1.23762		-8.97571	1.04303
	random_geometry_indol_Br_00744	-4.72628	-4.72973	0.0034491		-4.79957	0.073291
	random_geometry_indol_Br_00745	-14.9846	-15.2704	0.285713		-14.1937	-0.7909
	random_geometry_indol_Br_00746	-2.53931	-2.3792	-0.160114		-2.41161	-0.127705
	random_geometry_indol_Br_00749	-4.78499	-4.42926	-0.355732		-4.68619	-0.0988057
	random_geometry_indol_Br_00750	-0.892488	-1.03762	0.145128		-1.03893	0.146446
	random_geometry_indol_Br_00751	-4.75428	-4.45712	-0.297165		-4.69831	-0.0559757
	random_geometry_indol_Br_00753	-6.53179	-5.64543	-0.886354		-5.92601	-0.605775
	random_geometry_indol_Br_00754	-14.0788	-15.4656	1.38685		-15.7484	1.66959
	random_geometry_indol_Br_00755	-9.23974	-7.77906	-1.46067		-8.52412	-0.715615
	random_geometry_indol_Br_00756	-1.32753	-1.32778	0.000242193		-1.45638	0.128841
	random_geometry_indol_Br_00757	-7.27722	-6.37802	-0.899194		-5.84214	-1.43508
	random_geometry_indol_Br_00758	-6.03139	-5.81691	-0.214478		-5.73799	-0.293393
	random_geometry_indol_Br_00759	-7.65616	-8.26625	0.610096		-8.33825	0.682089
	random_geometry_indol_Br_00760	-3.08293	-2.75727	-0.325654		-3.14542	0.06249
	random_geometry_indol_Br_00761	-2.62295	-2.10831	-0.514634		-2.35915	-0.263801
	random_geometry_indol_Br_00762	-2.73915	-2.81114	0.0719915		-2.59	-0.149154
	random_geometry_indol_Br_00763	-6.49163	-5.80804	-0.683592		-5.73297	-0.758659
	random_geometry_indol_Br_00764	-6.26224	-6.00064	-0.261603		-6.08539	-0.176845
	random_geometry_indol_Br_00765	-6.99484	-7.06176	0.0669197		-7.16041	0.165569
	random_geometry_indol_Br_00766	-13.9806	-14.6949	0.714372		-15.0043	1.02368
	random_geometry_indol_Br_00767	-1.2186	-1.29551	0.07691		-1.20793	-0.0106729
	random_geometry_indol_Br_00768	-0.887604	-0.890624	0.00301992		-0.86331	-0.0242943
	random_geometry_indol_Br_00769	-1.2524	-1.33244	0.0800468		-1.40049	0.148095
	random_geometry_indol_Br_00770	-2.59974	-2.56819	-0.031548		-2.52087	-0.0788646
	random_geometry_indol_Br_00771	-9.05042	-9.94779	0.89737		-9.3492	0.298783
	random_geometry_indol_Br_00772	-8.77007	-8.85319	0.083114		-8.62384	-0.146231
	random_geometry_indol_Br_00773	-0.616154	-0.693826	0.0776721		-0.721518	0.105364
	random_geometry_indol_Br_00774	-1.78281	-1.83907	0.0562614		-1.85484	0.0720309
	random_geometry_indol_Br_00775	-5.91385	-5.51264	-0.401208		-4.9787	-0.935151
	random_geometry_indol_Br_00776	-14.8663	-15.0239	0.15756		-14.8889	0.0225877
	random_geometry_indol_Br_00777	-8.70014	-9.77449	1.07435		-9.3993	0.699161
	random_geometry_indol_Br_00778	-7.03039	-6.43908	-0.591303		-6.63376	-0.396628
	random_geometry_indol_Br_00779	-4.19378	-3.88358	-0.310203		-3.93462	-0.25916
	random_geometry_indol_Br_00780	-2.23191	-1.95189	-0.280023		-2.09413	-0.137775
	random_geometry_indol_Br_00781	-3.50838	-3.45976	-0.0486129		-3.57729	0.0689138
	random_geometry_indol_Br_00782	-5.97136	-6.03897	0.0676121		-6.0668	0.0954475
	random_geometry_indol_Br_00783	-2.62039	-2.71545	0.0950552		-2.69096	0.0705686
	random_geometry_indol_Br_00784	-10.0776	-10.4225	0.344923		-10.0362	-0.0413615
	random_geometry_indol_Br_00785	-0.510929	-0.49879	-0.0121387		-0.468174	-0.0427551
	random_geometry_indol_Br_00786	-4.52501	-4.39073	-0.134287		-4.4384	-0.0866177
	random_geometry_indol_Br_00787	-1.73293	-1.70371	-0.0292196		-1.65862	-0.074311
	random_geometry_indol_Br_00788	-5.82149	-5.63434	-0.187154		-5.67342	-0.148071
	random_geometry_indol_Br_00789	-3.10002	-2.71723	-0.382787		-2.8537	-0.246314
	random_geometry_indol_Br_00791	-1.26718	-1.30283	0.0356454		-1.28648	0.0192932
	random_geometry_indol_Br_00792	-2.46448	-2.30465	-0.159828		-2.46369	-0.000794054
	random_geometry_indol_Br_00793	-3.05952	-3.41447	0.354949		-3.30995	0.250422
	random_geometry_indol_Br_00794	-14.9144	-15.739	0.824619		-15.3796	0.465165
	random_geometry_indol_Br_00795	-2.83089	-2.87761	0.0467235		-2.89198	0.0610899
	random_geometry_indol_Br_00796	-2.40537	-2.17855	-0.22682		-2.5427	0.137327
	random_geometry_indol_Br_00797	-1.19285	-1.32241	0.129565		-1.10444	-0.088409
	random_geometry_indol_Br_00798	-5.48731	-5.20085	-0.286454		-5.04975	-0.437551
	random_geometry_indol_Br_00799	-4.17739	-4.83742	0.660034		-4.35224	0.174856
	random_geometry_indol_Br_00800	-4.9502	-5.22142	0.271218		-4.74449	-0.205714
	random_geometry_indol_Br_00801	-1.52453	-1.35549	-0.169044		-1.50101	-0.0235163
	random_geometry_indol_Br_00802	-1.64245	-1.58035	-0.0621034		-1.64732	0.00486909
	random_geometry_indol_Br_00803	-7.97435	-7.68087	-0.293478		-7.90543	-0.0689235
	random_geometry_indol_Br_00805	-5.0674	-5.43662	0.369221		-5.40453	0.337129
	random_geometry_indol_Br_00806	-1.0954	-1.06511	-0.0302834		-1.20165	0.10625
	random_geometry_indol_Br_00808	-0.751326	-0.787387	0.0360606		-0.927344	0.176017
	random_geometry_indol_Br_00809	-2.52262	-2.73492	0.212293		-2.42401	-0.0986107
	random_geometry_indol_Br_00810	-11.1387	-11.0745	-0.0642682		-11.6742	0.535438
	random_geometry_indol_Br_00811	-5.1565	-5.1642	0.00769879		-5.20266	0.0461614
	random_geometry_indol_Br_00813	-1.81738	-1.73	-0.0873878		-1.85666	0.039275
	random_geometry_indol_Br_00814	-0.665401	-0.764022	0.0986215		-0.660949	-0.00445231
	random_geometry_indol_Br_00815	-2.73283	-2.69415	-0.0386769		-2.57404	-0.158792
	random_geometry_indol_Br_00816	-9.9957	-10.442	0.446293		-9.90627	-0.0894264
	random_geometry_indol_Br_00817	-14.3777	-16.3097	1.93196		-15.6397	1.26199
	random_geometry_indol_Br_00818	-4.13875	-6.26016	2.12142		-3.29995	-0.838801
	random_geometry_indol_Br_00819	-1.35277	-1.38026	0.0274856		-1.23935	-0.113423
	random_geometry_indol_Br_00820	-2.05481	-2.05252	-0.00228687		-2.2205	0.165696
	random_geometry_indol_Br_00821	-1.09214	-1.00824	-0.0838997		-1.17044	0.0782975
	random_geometry_indol_Br_00822	-3.77449	-3.73132	-0.0431678		-3.93472	0.160232
	random_geometry_indol_Br_00823	-9.03772	-9.61292	0.575203		-9.93969	0.901971
	random_geometry_indol_Br_00824	-2.00148	-1.88304	-0.118443		-1.84372	-0.157767
	random_geometry_indol_Br_00825	-9.07681	-8.72848	-0.34833		-8.55514	-0.521663
	random_geometry_indol_Br_00826	-7.10828	-7.1461	0.0378208		-6.01855	-1.08973
	random_geometry_indol_Br_00827	-0.816926	-0.833325	0.0163988		-0.906423	0.0894967
	random_geometry_indol_Br_00828	-7.91936	-8.57723	0.657875		-8.78293	0.863568
	random_geometry_indol_Br_00829	-3.05905	-3.14707	0.0880171		-3.34922	0.290166
	random_geometry_indol_Br_00831	-7.17012	-7.9016	0.731478		-7.52404	0.353918
	random_geometry_indol_Br_00832	-2.29134	-2.30403	0.0126959		-2.18106	-0.110277
	random_geometry_indol_Br_00833	-2.79155	-3.06085	0.269297		-2.86752	0.0759726
	random_geometry_indol_Br_00835	-3.68468	-3.92427	0.239592		-3.64712	-0.0375523
	random_geometry_indol_Br_00836	-2.44793	-2.47042	0.0224919		-2.55245	0.104524
	random_geometry_indol_Br_00837	-5.92435	-5.74599	-0.178358		-5.82934	-0.0950166
	random_geometry_indol_Br_00838	-8.90354	-8.69795	-0.205595		-8.5279	-0.375646
	random_geometry_indol_Br_00839	-15.1994	-15.8686	0.669235		-15.5963	0.396938
	random_geometry_indol_Br_00840	-10.1788	-10.2802	0.101403		-10.0397	-0.139073
	random_geometry_indol_Br_00841	-9.22711	-11.116	1.8889		-10.5917	1.36454
	random_geometry_indol_Br_00842	-9.4943	-9.69914	0.204842		-8.78227	-0.712037
	random_geometry_indol_Br_00843	-1.20619	-1.06983	-0.13636		-1.23222	0.0260257
	random_geometry_indol_Br_00844	-17.0025	-15.5595	-1.44302		-16.9125	-0.0899392
	random_geometry_indol_Br_00845	-1.1077	-1.33442	0.226716		-1.23398	0.126274
	random_geometry_indol_Br_00847	-3.5139	-3.11653	-0.397375		-3.30505	-0.208847
	random_geometry_indol_Br_00848	-7.26584	-7.34591	0.0800625		-7.14217	-0.123672
	random_geometry_indol_Br_00849	-2.05012	-1.78345	-0.26667		-1.98155	-0.0685768
	random_geometry_indol_Br_00850	-1.00027	-1.09708	0.0968129		-1.06264	0.0623753
	random_geometry_indol_Br_00851	-6.08422	-6.0012	-0.0830279		-6.0725	-0.0117236
	random_geometry_indol_Br_00853	9.97177	7.75092	2.22085		6.714	3.25777
	random_geometry_indol_Br_00854	-2.36404	-2.13374	-0.230303		-2.17773	-0.186309
	random_geometry_indol_Br_00855	-2.61496	-2.66575	0.0507962		-2.33084	-0.284123
	random_geometry_indol_Br_00856	-22.2882	-19.9321	-2.35607		-19.7463	-2.54187
	random_geometry_indol_Br_00857	-3.41279	-3.37638	-0.0364134		-3.52798	0.115185
	random_geometry_indol_Br_00858	-4.02717	-4.11377	0.0866012		-3.82043	-0.206738
	random_geometry_indol_Br_00860	-3.73687	-3.87434	0.137472		-3.58223	-0.15464
	random_geometry_indol_Br_00862	-3.57599	-4.29107	0.715073		-3.75432	0.178325
	random_geometry_indol_Br_00863	-3.48981	-3.42989	-0.0599197		-3.47541	-0.0144001
	random_geometry_indol_Br_00864	-1.23027	-1.27543	0.0451592		-1.35954	0.129276
	random_geometry_indol_Br_00865	-4.51088	-4.22383	-0.287052		-4.39186	-0.119022
	random_geometry_indol_Br_00867	-4.31049	-4.16141	-0.149078		-4.55087	0.24038
	random_geometry_indol_Br_00868	-1.97364	-1.92611	-0.0475327		-1.93575	-0.0378921
	random_geometry_indol_Br_00869	-2.37319	-2.09371	-0.279487		-2.43567	0.0624753
	random_geometry_indol_Br_00870	-7.81743	-7.79947	-0.0179641		-8.65334	0.835905
	random_geometry_indol_Br_00871	7.19679	6.49488	0.701908		5.90437	1.29242
	random_geometry_indol_Br_00872	-2.92524	-2.82107	-0.104171		-3.01331	0.0880661
	random_geometry_indol_Br_00873	-5.80737	-5.18916	-0.618217		-5.97893	0.171555
	random_geometry_indol_Br_00874	-2.95073	-3.02696	0.0762232		-2.98671	0.0359767
	random_geometry_indol_Br_00875	-3.72982	-3.58127	-0.148551		-3.77456	0.0447364
	random_geometry_indol_Br_00876	-8.0217	-9.06013	1.03843		-9.37264	1.35095
	random_geometry_indol_Br_00877	-7.71904	-8.36222	0.643176		-8.26866	0.549611
	random_geometry_indol_Br_00878	-0.72465	-0.670354	-0.0542958		-0.768376	0.0437258
	random_geometry_indol_Br_00879	-1.19413	-1.25276	0.0586294		-1.32505	0.130913
	random_geometry_indol_Br_00880	-4.73513	-4.98311	0.247972		-4.26272	-0.472418
	random_geometry_indol_Br_00881	-2.96848	-2.94467	-0.0238128		-3.14979	0.181303
	random_geometry_indol_Br_00882	-6.08659	-8.09524	2.00865		-5.87936	-0.207226
	random_geometry_indol_Br_00883	-22.6526	-20.9309	-1.72164		-21.0371	-1.61547
	random_geometry_indol_Br_00885	-9.49699	-9.07619	-0.420798		-10.9918	1.49478
	random_geometry_indol_Br_00886	-1.1191	-1.2106	0.0914973		-1.10352	-0.0155825
	random_geometry_indol_Br_00887	-1.63485	-1.54737	-0.087474		-1.67137	0.0365217
	random_geometry_indol_Br_00888	-6.57079	-7.80868	1.2379		-7.3817	0.810915
	random_geometry_indol_Br_00889	-14.0017	-13.9093	-0.0924741		-14.334	0.332251
	random_geometry_indol_Br_00890	-1.51351	-1.35428	-0.159228		-1.27058	-0.242927
	random_geometry_indol_Br_00891	-4.44297	-4.35815	-0.0848246		-4.42568	-0.0172959
	random_geometry_indol_Br_00892	-4.8932	-4.80338	-0.089827		-4.95481	0.061606
	random_geometry_indol_Br_00893	-4.93797	-5.01533	0.0773605		-5.21685	0.278889
	random_geometry_indol_Br_00894	-5.26834	-5.56553	0.29719		-5.17761	-0.0907373
	random_geometry_indol_Br_00895	-3.63745	-3.26563	-0.371819		-3.37916	-0.258286
	random_geometry_indol_Br_00896	-13.6362	-13.9585	0.322307		-14.5539	0.91772
	random_geometry_indol_Br_00897	-8.81285	-8.65692	-0.155928		-9.03401	0.221165
	random_geometry_indol_Br_00898	-6.87228	-6.3885	-0.483775		-6.78769	-0.0845901
	random_geometry_indol_Br_00899	-0.592884	-0.528882	-0.0640025		-0.506749	-0.0861358
	random_geometry_indol_Br_00900	-2.97288	-3.26387	0.290993		-3.05643	0.0835546
	random_geometry_indol_Br_00901	-2.61551	-3.31222	0.696714		-3.22581	0.610303
	random_geometry_indol_Br_00902	-8.98628	-9.31102	0.324745		-8.84084	-0.145438
	random_geometry_indol_Br_00903	-1.42241	-1.47457	0.0521534		-1.35668	-0.0657316
	random_geometry_indol_Br_00904	-0.692283	-0.678441	-0.013842		-0.822347	0.130064
	random_geometry_indol_Br_00905	-2.49475	-2.17213	-0.32261		-2.27137	-0.223376
	random_geometry_indol_Br_00906	-1.58309	-1.53734	-0.0457452		-1.50132	-0.0817703
	random_geometry_indol_Br_00907	-3.10835	-3.03334	-0.0750074		-2.98629	-0.122057
	random_geometry_indol_Br_00909	-3.03735	-3.38987	0.352519		-3.01609	-0.0212664
	random_geometry_indol_Br_00910	-0.648168	-0.63299	-0.015178		-0.6013	-0.0468684
	random_geometry_indol_Br_00911	-3.83368	-3.57359	-0.260098		-3.73459	-0.0990984
	random_geometry_indol_Br_00912	-8.51547	-7.83005	-0.685419		-8.39711	-0.118358
	random_geometry_indol_Br_00913	-1.20716	-1.31225	0.10509		-1.19836	-0.00880383
	random_geometry_indol_Br_00915	-2.95892	-2.57714	-0.381777		-2.46298	-0.495938
	random_geometry_indol_Br_00916	-5.87807	-6.0843	0.206232		-6.04114	0.163073
	random_geometry_indol_Br_00917	-4.07086	-3.89562	-0.175242		-4.12991	0.0590531
	random_geometry_indol_Br_00918	-1.35927	-1.48488	0.125606		-1.27425	-0.0850207
	random_geometry_indol_Br_00919	-3.54031	-3.99165	0.45134		-4.09367	0.553363
	random_geometry_indol_Br_00921	-1.88664	-1.41971	-0.466935		-1.57726	-0.309381
	random_geometry_indol_Br_00922	-5.92368	-7.0972	1.17352		-6.41195	0.488266
	random_geometry_indol_Br_00923	-0.353786	-0.375158	0.0213719		-0.379655	0.0258685
	random_geometry_indol_Br_00924	-2.49041	-2.42081	-0.0696077		-2.54376	0.0533505
	random_geometry_indol_Br_00925	-3.98608	-3.48884	-0.497241		-3.89047	-0.0956029
	random_geometry_indol_Br_00926	-10.6459	-10.9866	0.340722		-10.5362	-0.109653
	random_geometry_indol_Br_00927	-1.832	-1.91	0.0780002		-1.72398	-0.108016
	random_geometry_indol_Br_00928	-2.91289	-2.9001	-0.0127937		-2.96835	0.0554611
	random_geometry_indol_Br_00929	-14.7068	-14.6606	-0.0462299		-14.6574	-0.0494763
	random_geometry_indol_Br_00930	-17.1285	-17.6265	0.498021		-17.1092	-0.0192807
	random_geometry_indol_Br_00931	-10.6019	-10.4896	-0.112263		-10.677	0.0751607
	random_geometry_indol_Br_00932	-1.83546	-1.98423	0.148771		-1.86129	0.0258294
	random_geometry_indol_Br_00933	-18.9437	-17.3861	-1.55762		-18.1976	-0.746075
	random_geometry_indol_Br_00934	-2.29438	-2.30746	0.0130766		-2.34944	0.0550563
	random_geometry_indol_Br_00936	-1.14904	-1.14944	0.000397542		-1.12326	-0.0257865
	random_geometry_indol_Br_00938	-1.22351	-1.05534	-0.16817		-1.23067	0.00716305
	random_geometry_indol_Br_00939	-1.34571	-1.30677	-0.0389442		-1.24583	-0.0998837
	random_geometry_indol_Br_00940	-8.35502	-7.53433	-0.820689		-7.40298	-0.95204
	random_geometry_indol_Br_00941	-8.66736	-8.59808	-0.0692767		-8.5504	-0.116959
	random_geometry_indol_Br_00942	-14.6772	-15.8632	1.186		-15.5561	0.878885
	random_geometry_indol_Br_00943	-3.23819	-3.46492	0.226734		-3.61673	0.378547
	random_geometry_indol_Br_00944	-13.879	-14.1751	0.296122		-13.7428	-0.136184
	random_geometry_indol_Br_00945	-0.573079	-0.911069	0.337991		-0.79952	0.226441
	random_geometry_indol_Br_00947	-6.49311	-6.62929	0.136174		-6.56268	0.06957
	random_geometry_indol_Br_00948	-4.54122	-4.49144	-0.0497795		-4.40477	-0.136449
	random_geometry_indol_Br_00949	-3.28059	-3.1582	-0.122393		-3.08359	-0.197002
	random_geometry_indol_Br_00950	-1.28593	-1.27541	-0.0105205		-1.31607	0.0301329
	random_geometry_indol_Br_00951	-5.02158	-4.92519	-0.0963917		-4.58627	-0.435308
	random_geometry_indol_Br_00952	-7.52145	-6.81917	-0.702277		-6.89822	-0.623228
	random_geometry_indol_Br_00953	-2.88157	-2.51299	-0.368578		-2.80807	-0.0734978
	random_geometry_indol_Br_00954	-5.26412	-5.3424	0.0782831		-5.59812	0.334003
	random_geometry_indol_Br_00955	-3.32069	-3.4731	0.152403		-3.30496	-0.0157356
	random_geometry_indol_Br_00956	-4.85995	-5.71661	0.856658		-5.39687	0.536915
	random_geometry_indol_Br_00957	-15.3869	-15.2316	-0.155342		-15.3174	-0.0695131
	random_geometry_indol_Br_00958	-1.08968	-0.944813	-0.144868		-1.04861	-0.0410725
	random_geometry_indol_Br_00959	-5.21979	-5.50861	0.288822		-5.99128	0.77149
	random_geometry_indol_Br_00960	-0.883841	-0.873664	-0.0101777		-0.968254	0.0844124
	random_geometry_indol_Br_00961	-11.0182	-12.2878	1.26957		-12.4233	1.40512
	random_geometry_indol_Br_00962	-2.87425	-2.80438	-0.0698711		-2.78983	-0.0844253
	random_geometry_indol_Br_00963	-4.96419	-4.97275	0.00856276		-4.88687	-0.0773142
	random_geometry_indol_Br_00964	-11.0383	-10.5195	-0.518824		-9.79773	-1.24058
	random_geometry_indol_Br_00965	-13.6663	-12.4274	-1.23898		-12.2255	-1.44082
	random_geometry_indol_Br_00966	-1.98021	-2.58266	0.602454		-2.14875	0.168542
	random_geometry_indol_Br_00967	-0.453861	-0.517344	0.0634837		-0.45663	0.00276959
	random_geometry_indol_Br_00968	-4.57178	-4.20271	-0.369072		-4.75396	0.182182
	random_geometry_indol_Br_00969	-6.91195	-6.37199	-0.539959		-7.09123	0.179276
	random_geometry_indol_Br_00971	-1.87292	-1.62015	-0.252762		-1.71728	-0.155639
	random_geometry_indol_Br_00972	-5.54332	-5.31011	-0.233215		-5.48352	-0.059796
	random_geometry_indol_Br_00973	2.2467	3.36431	-1.11761		6.55149	-4.30479
	random_geometry_indol_Br_00974	-0.675494	-0.679383	0.00388906		-0.60703	-0.0684639
	random_geometry_indol_Br_00975	-2.02528	-1.8882	-0.137078		-1.90966	-0.115622
	random_geometry_indol_Br_00976	-3.22168	-3.18	-0.0416797		-3.23182	0.0101341
	random_geometry_indol_Br_00977	-0.713563	-0.648003	-0.06556		-0.746239	0.0326761
	random_geometry_indol_Br_00978	-20.9448	-17.1521	-3.79273		-21.4768	0.531919
	random_geometry_indol_Br_00979	-1.85996	-1.80042	-0.0595382		-1.82234	-0.0376142
	random_geometry_indol_Br_00980	-4.51869	-4.65613	0.137443		-4.61375	0.0950605
	random_geometry_indol_Br_00981	-7.2595	-7.84539	0.585896		-9.44719	2.18769
	random_geometry_indol_Br_00982	-1.63782	-1.63748	-0.000338694		-1.60361	-0.034209
	random_geometry_indol_Br_00983	-10.3722	-8.90978	-1.46244		-9.80709	-0.565127
	random_geometry_indol_Br_00984	-2.60161	-2.61542	0.0138095		-2.60734	0.00572761
	random_geometry_indol_Br_00985	-8.62719	-11.2716	2.64442		-10.4473	1.82014
	random_geometry_indol_Br_00986	-2.699	-2.84956	0.150557		-2.96453	0.265527
	random_geometry_indol_Br_00987	-4.64059	-4.45334	-0.187252		-4.71094	0.0703515
	random_geometry_indol_Br_00988	-9.55232	-9.64934	0.097017		-9.96621	0.41389
	random_geometry_indol_Br_00989	-9.50264	-8.63907	-0.863566		-9.22824	-0.274405
	random_geometry_indol_Br_00990	-2.04745	-1.85979	-0.187656		-2.02362	-0.0238252
	random_geometry_indol_Br_00991	-2.82566	-2.72193	-0.103735		-2.78703	-0.0386356
	random_geometry_indol_Br_00992	-11.3703	-10.8916	-0.478646		-10.6437	-0.726606
	random_geometry_indol_Br_00993	-1.99052	-2.13209	0.141566		-2.12442	0.133899
	random_geometry_indol_Br_00994	-7.21241	-7.40834	0.19593		-7.13577	-0.0766375
	random_geometry_indol_Br_00995	-1.87458	-1.74984	-0.124746		-1.71543	-0.159156
	random_geometry_indol_Br_00996	-2.09699	-2.11267	0.0156874		-1.91025	-0.186738
	random_geometry_indol_Br_00997	-12.0228	-11.4896	-0.533212		-11.5132	-0.509637
	random_geometry_indol_Br_00998	-8.7733	-8.87151	0.0982097		-8.80529	0.0319932
	random_geometry_indol_Br_00999	-0.311189	-0.329704	0.0185156		-0.234626	-0.076563
	random_geometry_indol_Br_01000	-7.39666	-7.47103	0.0743677		-8.15693	0.760268
	random_geometry_indol_Br_01001	-0.119846	-0.0887869	-0.0310587		-0.198465	0.0786193
	random_geometry_indol_Br_01002	-0.880213	-0.958018	0.0778055		-0.877532	-0.00268067
	random_geometry_indol_Br_01003	-14.2519	-14.8387	0.586801		-14.9541	0.70223
	random_geometry_indol_Br_01004	-6.22142	-7.13667	0.915252		-6.74426	0.52284
	random_geometry_indol_Br_01005	-3.94126	-3.71189	-0.229369		-4.25996	0.318705
	random_geometry_indol_Br_01006	-4.76458	-4.48879	-0.275794		-4.33312	-0.431462
	random_geometry_indol_Br_01007	-1.74088	-1.73359	-0.00728586		-1.7659	0.0250209
	random_geometry_indol_Br_01010	-1.22215	-1.16734	-0.0548157		-1.30659	0.0844347
	random_geometry_indol_Br_01011	-1.14496	-0.943973	-0.200988		-1.20591	0.0609479
	random_geometry_indol_Br_01012	-3.34095	-3.60595	0.264997		-3.7356	0.394649
	random_geometry_indol_Br_01013	-3.22526	-3.21466	-0.010594		-3.38675	0.161492
	random_geometry_indol_Br_01014	-9.24813	-9.011	-0.237126		-8.06958	-1.17855
	random_geometry_indol_Br_01015	-2.13888	-2.07803	-0.0608486		-2.13413	-0.00475443
	random_geometry_indol_Br_01016	4.09831	1.10021	2.99809		2.05036	2.04794
	random_geometry_indol_Br_01017	-3.58692	-3.60982	0.0228978		-3.43854	-0.148384
	random_geometry_indol_Br_01018	-9.19241	-8.21412	-0.978292		-8.38844	-0.803971
	random_geometry_indol_Br_01019	-8.33681	-8.73061	0.3938		-8.40062	0.0638139
	random_geometry_indol_Br_01020	-7.65433	-8.09552	0.441198		-7.76234	0.108018
	random_geometry_indol_Br_01021	-0.874405	-1.00482	0.130416		-0.864754	-0.0096507
	random_geometry_indol_Br_01022	-5.32984	-5.50934	0.179501		-5.36186	0.0320126
	random_geometry_indol_Br_01023	-2.25975	-2.24794	-0.0118099		-2.22748	-0.0322757
	random_geometry_indol_Br_01024	-4.97622	-5.02359	0.0473724		-5.01462	0.0384031
	random_geometry_indol_Br_01025	-4.47371	-4.4572	-0.0165047		-4.09176	-0.381945
	random_geometry_indol_Br_01026	-11.6776	-8.83302	-2.84458		-10.9317	-0.745866
	random_geometry_indol_Br_01027	-4.47671	-4.49332	0.0166041		-4.51275	0.0360357
	random_geometry_indol_Br_01028	-2.06478	-2.22266	0.157879		-2.07307	0.0082889
	random_geometry_indol_Br_01029	-3.59094	-3.31531	-0.275632		-3.40399	-0.186953
	random_geometry_indol_Br_01030	-0.848745	-1.098	0.249259		-1.01969	0.170944
	random_geometry_indol_Br_01031	-1.51967	-1.66417	0.144507		-1.54532	0.0256524
	random_geometry_indol_Br_01032	-0.498462	-0.494226	-0.00423602		-0.323734	-0.174728
	random_geometry_indol_Br_01034	-2.74858	-2.91	0.16142		-2.57621	-0.17237
	random_geometry_indol_Br_01035	-2.41616	-2.33467	-0.0814898		-2.69266	0.276499
	random_geometry_indol_Br_01036	3.91335	2.58762	1.32572		2.88354	1.02981
	random_geometry_indol_Br_01037	-1.11332	-1.02569	-0.0876301		-1.17429	0.060966
	random_geometry_indol_Br_01038	-2.96212	-2.75401	-0.208115		-2.76951	-0.192614
	random_geometry_indol_Br_01039	-1.74317	-1.63167	-0.111492		-1.59338	-0.149785
	random_geometry_indol_Br_01040	-0.473591	-0.432328	-0.0412629		-0.388109	-0.0854823
	random_geometry_indol_Br_01041	-1.01472	-1.42812	0.413399		-1.40512	0.390404
	random_geometry_indol_Br_01042	-5.57011	-5.60135	0.0312409		-5.47025	-0.0998559
	random_geometry_indol_Br_01043	-4.48667	-4.47096	-0.0157102		-4.54742	0.0607416
	random_geometry_indol_Br_01044	-2.16399	-1.98893	-0.175055		-1.80744	-0.356548
	random_geometry_indol_Br_01045	-4.32595	-4.27219	-0.0537527		-4.1714	-0.154543
	random_geometry_indol_Br_01046	-5.74056	-5.68759	-0.0529665		-5.79722	0.0566608
	random_geometry_indol_Br_01047	-1.03676	-1.15276	0.115999		-0.886375	-0.150382
	random_geometry_indol_Br_01049	-0.791916	-0.829071	0.0371557		-0.772752	-0.0191634
	random_geometry_indol_Br_01050	-0.940857	-0.959339	0.0184816		-1.1231	0.182242
	random_geometry_indol_Br_01051	-7.95339	-7.7636	-0.189782		-8.22241	0.269027
	random_geometry_indol_Br_01052	-5.786	-4.77963	-1.00637		-4.03945	-1.74655
	random_geometry_indol_Br_01053	-0.622266	-0.629696	0.00743064		-0.692098	0.0698325
	random_geometry_indol_Br_01054	-8.37791	-9.11594	0.738035		-8.68079	0.302879
	random_geometry_indol_Br_01055	-1.03606	-1.02647	-0.00959333		-0.970663	-0.0653992
	random_geometry_indol_Br_01057	-1.33417	-1.1972	-0.136973		-1.37835	0.044173
	random_geometry_indol_Br_01058	-3.56469	-3.06971	-0.494981		-3.33943	-0.225254
	random_geometry_indol_Br_01059	-7.6893	-6.61019	-1.07911		-7.00805	-0.681251
	random_geometry_indol_Br_01060	-0.981423	-0.827018	-0.154406		-0.905191	-0.0762326
	random_geometry_indol_Br_01061	-4.97618	-4.98933	0.013149		-5.01707	0.0408818
	random_geometry_indol_Br_01062	-1.65042	-1.55852	-0.0918995		-1.55284	-0.0975868
	random_geometry_indol_Br_01063	-1.52335	-1.58256	0.0592074		-1.48443	-0.0389176
	random_geometry_indol_Br_01064	-9.47479	-9.0754	-0.399387		-9.30788	-0.166905
	random_geometry_indol_Br_01065	-7.92241	-8.6611	0.738693		-7.31119	-0.611224
	random_geometry_indol_Br_01066	-7.64463	-8.18064	0.536011		-7.71153	0.0669028
	random_geometry_indol_Br_01067	-1.78467	-1.75168	-0.032989		-1.73902	-0.0456494
	random_geometry_indol_Br_01068	-1.50042	-1.62882	0.128407		-1.5449	0.0444816
	random_geometry_indol_Br_01069	-5.70093	-5.90961	0.208684		-5.54765	-0.153283
	random_geometry_indol_Br_01070	-15.1521	-15.3532	0.201029		-15.9593	0.807162
	random_geometry_indol_Br_01071	-5.02901	-4.72309	-0.305923		-4.85197	-0.177043
	random_geometry_indol_Br_01074	-2.61417	-2.79222	0.178053		-2.48961	-0.124555
	random_geometry_indol_Br_01075	-7.59435	-7.44476	-0.149589		-7.36927	-0.225081
	random_geometry_indol_Br_01076	-3.90651	-3.78042	-0.126094		-4.25907	0.35256
	random_geometry_indol_Br_01077	-4.45241	-4.57859	0.126172		-5.1332	0.68079
	random_geometry_indol_Br_01078	-2.36961	-2.54997	0.180363		-2.29509	-0.0745202
	random_geometry_indol_Br_01079	-8.09935	-8.23982	0.140471		-8.12971	0.0303679
	random_geometry_indol_Br_01081	-0.461234	-0.346867	-0.114367		-0.569999	0.108765
	random_geometry_indol_Br_01083	-0.679053	-0.641891	-0.0371628		-0.532368	-0.146685
	random_geometry_indol_Br_01084	-5.49057	-5.15109	-0.339479		-5.22187	-0.268698
	random_geometry_indol_Br_01085	-1.74959	-1.77119	0.0215959		-1.66041	-0.0891767
	random_geometry_indol_Br_01086	-3.37936	-3.48046	0.101097		-3.45998	0.0806192
	random_geometry_indol_Br_01087	-2.24654	-2.32257	0.0760338		-2.49729	0.250753
	random_geometry_indol_Br_01088	-15.9975	-16.4947	0.497196		-16.5214	0.523937
	random_geometry_indol_Br_01089	-11.1535	-12.3685	1.21504		-11.6514	0.497921
	random_geometry_indol_Br_01090	-4.14862	-4.24054	0.0919204		-4.14311	-0.00550796
	random_geometry_indol_Br_01091	-7.78698	-7.34101	-0.445963		-7.38475	-0.402231
	random_geometry_indol_Br_01092	-0.319471	-0.247805	-0.0716657		-0.33198	0.012509
	random_geometry_indol_Br_01094	-13.2649	-13.2979	0.0330025		-13.1965	-0.0684121
	random_geometry_indol_Br_01095	-13.7973	-13.3461	-0.451183		-12.6768	-1.12051
	random_geometry_indol_Br_01096	-0.357607	-0.40225	0.0446432		-0.347662	-0.00994543
	random_geometry_indol_Br_01097	-2.40841	-2.01409	-0.394316		-2.22459	-0.18382
	random_geometry_indol_Br_01098	-5.18164	-4.0225	-1.15914		-4.75474	-0.426903
	random_geometry_indol_Br_01100	0.226063	-0.752756	0.978819		-0.854001	1.08006
	random_geometry_indol_Br_01101	-1.27586	-1.37162	0.0957573		-1.57658	0.300723
	random_geometry_indol_Br_01102	-4.39536	-4.70119	0.305835		-4.38732	-0.00804115
	random_geometry_indol_Br_01103	-6.96929	-7.1439	0.174617		-6.72217	-0.247117
	random_geometry_indol_Br_01104	-2.31443	-2.39338	0.0789471		-2.40839	0.0939589
	random_geometry_indol_Br_01105	-2.67578	-2.77278	0.0969989		-2.58822	-0.0875549
	random_geometry_indol_Br_01106	-3.66148	-3.2794	-0.38208		-3.30039	-0.361087
	random_geometry_indol_Br_01107	-7.83463	-8.01423	0.179602		-7.92488	0.0902481
	random_geometry_indol_Br_01108	-5.544	-5.62026	0.0762609		-4.91551	-0.628483
	random_geometry_indol_Br_01109	-4.0321	-4.09964	0.0675333		-4.10302	0.0709117
	random_geometry_indol_Br_01111	-0.462057	-0.481177	0.0191198		-0.442096	-0.0199611
	random_geometry_indol_Br_01112	-8.9316	-8.78507	-0.146527		-8.62003	-0.311567
	random_geometry_indol_Br_01113	-5.32717	-5.32347	-0.0037002		-5.29374	-0.0334286
	random_geometry_indol_Br_01114	-7.64285	-7.7734	0.130548		-7.56745	-0.075395
	random_geometry_indol_Br_01115	-11.1826	-11.4475	0.264937		-11.2786	0.0959826
	random_geometry_indol_Br_01116	-1.03506	-0.847387	-0.187676		-0.856419	-0.178645
	random_geometry_indol_Br_01117	-1.21083	-1.2086	-0.00222865		-1.13337	-0.0774644
	random_geometry_indol_Br_01118	-13.8856	-14.5446	0.65892		-14.5655	0.679822
	random_geometry_indol_Br_01119	-5.07422	-5.00552	-0.0687008		-5.18834	0.114123
	random_geometry_indol_Br_01120	-6.50654	-6.69778	0.191232		-6.33667	-0.169871
	random_geometry_indol_Br_01122	-2.59993	-2.392	-0.207929		-2.52394	-0.0759861
	random_geometry_indol_Br_01123	-11.3944	-11.5223	0.127898		-11.5068	0.112398
	random_geometry_indol_Br_01124	-8.92013	-8.4647	-0.455431		-8.23813	-0.682003
	random_geometry_indol_Br_01125	-6.61361	-6.77898	0.165367		-7.49115	0.87754
	random_geometry_indol_Br_01127	-5.24579	-5.18958	-0.0562101		-4.96076	-0.285034
	random_geometry_indol_Br_01128	-3.72339	-3.64149	-0.0819009		-3.51346	-0.209933
	random_geometry_indol_Br_01129	-2.22891	-2.14375	-0.0851561		-1.98893	-0.239982
	random_geometry_indol_Br_01130	-0.658624	-0.775282	0.116658		-0.737073	0.0784491
	random_geometry_indol_Br_01131	-2.1541	-2.2168	0.0626974		-2.13282	-0.021281
	random_geometry_indol_Br_01133	-4.1319	-4.16596	0.0340558		-4.23416	0.102251
	random_geometry_indol_Br_01134	-17.3297	-15.7254	-1.60423		-18.9796	1.64988
	random_geometry_indol_Br_01135	-2.61402	-2.4905	-0.123524		-2.71534	0.101315
	random_geometry_indol_Br_01136	-5.67679	-5.16802	-0.50877		-5.32428	-0.352514
	random_geometry_indol_Br_01137	-5.02828	-4.90312	-0.125163		-4.92341	-0.104872
	random_geometry_indol_Br_01138	-2.74779	-2.46511	-0.282678		-2.38177	-0.366016
	random_geometry_indol_Br_01139	-1.19018	-1.27864	0.0884594		-1.21094	0.020762
	random_geometry_indol_Br_01140	-9.06567	-9.10805	0.0423797		-9.11843	0.0527623
	random_geometry_indol_Br_01141	-7.70677	-18.1203	10.4135		-9.79005	2.08327
	random_geometry_indol_Br_01142	-10.3085	-10.0603	-0.24818		-10.2421	-0.0663781
	random_geometry_indol_Br_01143	-5.45139	-5.36572	-0.0856629		-5.697	0.245614
	random_geometry_indol_Br_01145	-15.742	-16.6751	0.933118		-16.1321	0.390143
	random_geometry_indol_Br_01146	-3.15894	-3.11487	-0.0440629		-2.97191	-0.18703
	random_geometry_indol_Br_01147	-4.51021	-4.41362	-0.0965911		-4.47738	-0.0328327
	random_geometry_indol_Br_01148	-6.178	-6.31511	0.137118		-6.23119	0.0531924
	random_geometry_indol_Br_01149	-0.674617	-0.576095	-0.0985215		-0.761481	0.0868648
	random_geometry_indol_Br_01150	-9.15664	-9.38116	0.224526		-9.08412	-0.0725191
	random_geometry_indol_Br_01151	-3.35026	-3.60844	0.258184		-3.41549	0.065231
	random_geometry_indol_Br_01152	-1.08226	-1.00859	-0.0736723		-0.829434	-0.25283
	random_geometry_indol_Br_01153	-6.40749	-6.72312	0.315634		-6.50713	0.0996462
	random_geometry_indol_Br_01154	-4.12358	-3.83653	-0.287044		-4.00778	-0.115792
	random_geometry_indol_Br_01155	-7.63997	-7.94	0.30003		-8.02704	0.38707
	random_geometry_indol_Br_01156	-11.911	-11.9323	0.0212736		-11.641	-0.269958
	random_geometry_indol_Br_01157	-1.72383	-1.77215	0.0483179		-1.75517	0.0313428
	random_geometry_indol_Br_01158	8.86453	8.29171	0.572819		7.44627	1.41826
	random_geometry_indol_Br_01159	-13.9201	-14.1061	0.186054		-13.7559	-0.164159
	random_geometry_indol_Br_01160	-4.39592	-4.57449	0.178574		-4.81892	0.423003
	random_geometry_indol_Br_01161	-9.4321	-8.366	-1.0661		-8.70303	-0.729067
	random_geometry_indol_Br_01162	-1.74548	-1.82629	0.0808114		-1.79417	0.0486887
	random_geometry_indol_Br_01163	-0.785046	-0.735175	-0.0498709		-0.839272	0.0542254
	random_geometry_indol_Br_01164	-8.14154	-8.84509	0.703553		-8.7149	0.573361
	random_geometry_indol_Br_01165	-5.55086	-4.82289	-0.727965		-5.2541	-0.296757
	random_geometry_indol_Br_01166	-1.68275	-1.60908	-0.0736676		-1.64569	-0.0370544
	random_geometry_indol_Br_01167	-10.2778	-10.6885	0.410714		-11.2518	0.974062
	random_geometry_indol_Br_01168	-3.15161	-2.78669	-0.364919		-2.93591	-0.215701
	random_geometry_indol_Br_01169	-3.39635	-3.37571	-0.020639		-3.33346	-0.0628882
	random_geometry_indol_Br_01170	-4.30407	-4.23867	-0.0654017		-4.45444	0.15037
	random_geometry_indol_Br_01171	-1.51637	-1.51469	-0.00168536		-1.41532	-0.101054
	random_geometry_indol_Br_01172	-0.726035	-0.772319	0.0462837		-0.696797	-0.029238
	random_geometry_indol_Br_01173	-1.42355	-1.31718	-0.10637		-1.42644	0.00288352
	random_geometry_indol_Br_01174	-1.43249	-1.49691	0.0644142		-1.28862	-0.143874
	random_geometry_indol_Br_01175	-2.88418	-2.61678	-0.267409		-2.87933	-0.00485029
	random_geometry_indol_Br_01176	-8.00583	-7.95453	-0.0513084		-7.87635	-0.129483
	random_geometry_indol_Br_01177	-2.70285	-2.66614	-0.0367101		-2.37221	-0.330644
	random_geometry_indol_Br_01178	-5.29209	-5.69024	0.398151		-5.55014	0.258043
	random_geometry_indol_Br_01180	-7.11504	-7.54279	0.427752		-6.89856	-0.216476
	random_geometry_indol_Br_01181	-4.59831	-4.62225	0.0239412		-4.66298	0.0646755
	random_geometry_indol_Br_01182	-2.76975	-2.90168	0.131931		-2.66579	-0.10396
	random_geometry_indol_Br_01183	-1.76177	-1.36969	-0.392077		-1.4102	-0.351573
	random_geometry_indol_Br_01185	-7.86195	-8.02142	0.159468		-7.76291	-0.0990435
	random_geometry_indol_Br_01186	-5.16541	-5.40702	0.24161		-5.11434	-0.0510716
	random_geometry_indol_Br_01187	-1.66633	-1.63815	-0.0281862		-1.73772	0.0713853
	random_geometry_indol_Br_01188	-8.75711	-9.30321	0.546104		-9.7254	0.96829
	random_geometry_indol_Br_01189	-1.97402	-2.05596	0.0819396		-1.72572	-0.2483
	random_geometry_indol_Br_01190	-1.81252	-2.14439	0.331868		-2.20759	0.395072
	random_geometry_indol_Br_01191	-1.5405	-1.58087	0.0403797		-1.76365	0.223157
	random_geometry_indol_Br_01192	-15.0803	-12.8621	-2.21815		-14.8801	-0.200208
	random_geometry_indol_Br_01193	-9.37984	-9.10719	-0.272651		-9.25048	-0.129357
	random_geometry_indol_Br_01194	-13.7694	-13.8749	0.105591		-13.9853	0.215973
	random_geometry_indol_Br_01196	-3.95849	-4.13679	0.178299		-4.08284	0.124344
	random_geometry_indol_Br_01197	-8.74597	-8.50077	-0.245199		-8.23278	-0.513186
	random_geometry_indol_Br_01198	-3.45252	-4.19929	0.746767		-4.06581	0.613291
	random_geometry_indol_Br_01199	-3.57208	-3.57723	0.0051539		-3.58769	0.015615
	random_geometry_indol_Br_01200	-5.51048	-6.84418	1.33371		-5.94845	0.437969
	random_geometry_indol_Br_01201	-2.16735	-2.0397	-0.127648		-2.40024	0.232892
	random_geometry_indol_Br_01202	-0.58174	-0.661003	0.0792631		-0.788312	0.206572
	random_geometry_indol_Br_01203	-1.8342	-1.96222	0.128023		-1.91624	0.0820437
	random_geometry_indol_Br_01204	-1.57513	-1.64634	0.0712122		-1.68253	0.1074
	random_geometry_indol_Br_01205	-2.01023	-1.99983	-0.0104029		-1.86162	-0.148607
	random_geometry_indol_Br_01206	-1.01868	-0.90342	-0.115261		-0.879515	-0.139166
	random_geometry_indol_Br_01207	-7.12994	-7.27564	0.145697		-7.14681	0.0168732
	random_geometry_indol_Br_01208	-2.02041	-2.10817	0.0877553		-2.11396	0.0935462
	random_geometry_indol_Br_01210	-1.00117	-0.773084	-0.228084		-0.935452	-0.0657166
	random_geometry_indol_Br_01211	-5.56607	-5.57766	0.0115875		-5.62641	0.0603331
	random_geometry_indol_Br_01212	3.94376	3.49374	0.450019		3.69185	0.25191
	random_geometry_indol_Br_01213	-3.19979	-3.27569	0.075898		-3.47092	0.271128
	random_geometry_indol_Br_01214	-2.05995	-2.07412	0.0141687		-1.96146	-0.098487
	random_geometry_indol_Br_01215	-2.17285	-2.46437	0.291519		-2.16001	-0.0128387
	random_geometry_indol_Br_01216	-1.44958	-1.4597	0.0101234		-1.37199	-0.0775922
	random_geometry_indol_Br_01217	-1.65031	-1.78876	0.138446		-1.68709	0.03678
	random_geometry_indol_Br_01219	-2.1669	-2.23915	0.0722446		-2.22389	0.0569901
	random_geometry_indol_Br_01220	-1.79759	-1.77552	-0.0220732		-1.88067	0.0830793
	random_geometry_indol_Br_01221	-4.18678	-4.23391	0.0471316		-4.33793	0.151154
	random_geometry_indol_Br_01222	-7.04566	-7.62434	0.578682		-7.50813	0.462471
	random_geometry_indol_Br_01223	-2.81661	-2.85427	0.037664		-2.76314	-0.053465
	random_geometry_indol_Br_01224	-7.34433	-7.54057	0.196237		-7.36427	0.0199405
	random_geometry_indol_Br_01225	-3.00266	-3.18735	0.184687		-3.26089	0.258224
	random_geometry_indol_Br_01226	-1.14904	-1.35339	0.204348		-1.25684	0.107802
	random_geometry_indol_Br_01227	-0.520248	-0.50263	-0.0176177		-0.542351	0.0221033
	random_geometry_indol_Br_01228	-1.64222	-2.08659	0.444364		-1.93724	0.295014
	random_geometry_indol_Br_01229	-4.13083	-3.97291	-0.157922		-4.05906	-0.0717694
	random_geometry_indol_Br_01230	-0.975921	-1.28783	0.311908		-1.53552	0.559596
	random_geometry_indol_Br_01231	-9.43173	-10.1713	0.739569		-9.60326	0.171529
	random_geometry_indol_Br_01232	-3.09807	-2.53132	-0.56675		-3.13034	0.0322726
	random_geometry_indol_Br_01233	-3.2661	-3.21327	-0.05283		-3.16338	-0.102721
	random_geometry_indol_Br_01234	-4.09755	-4.03922	-0.0583282		-4.33143	0.233884
	random_geometry_indol_Br_01235	-2.49994	-2.49922	-0.000723874		-2.54326	0.0433223
	random_geometry_indol_Br_01236	-4.58141	-3.82611	-0.755293		-4.36316	-0.218244
	random_geometry_indol_Br_01237	-3.66137	-4.18694	0.525566		-3.68097	0.0196038
	random_geometry_indol_Br_01238	-7.73956	-7.34726	-0.392299		-7.74879	0.00923023
	random_geometry_indol_Br_01239	-2.11873	-1.64048	-0.478247		-1.92843	-0.190299
	random_geometry_indol_Br_01240	-4.08833	-3.91516	-0.173166		-4.1004	0.012077
	random_geometry_indol_Br_01241	-2.24701	-2.28416	0.0371586		-2.25405	0.00703914
	random_geometry_indol_Br_01242	-3.57133	-3.42518	-0.146152		-3.49335	-0.0779795
	random_geometry_indol_Br_01243	-3.04876	-2.93329	-0.115464		-3.20886	0.160103
	random_geometry_indol_Br_01244	-7.68422	-7.81279	0.128563		-7.62633	-0.0578958
	random_geometry_indol_Br_01246	-15.2268	-15.9949	0.768144		-15.9755	0.74875
	random_geometry_indol_Br_01247	-9.16841	-7.17683	-1.99158		-9.3775	0.209096
	random_geometry_indol_Br_01248	0.20733	-1.57239	1.77972		-1.6713	1.87863
	random_geometry_indol_Br_01249	-1.38521	-1.36832	-0.0168926		-1.44197	0.0567561
	random_geometry_indol_Br_01250	-3.60719	-3.79771	0.190527		-3.68361	0.0764239
	random_geometry_indol_Br_01251	-3.56317	-3.67551	0.11234		-3.50038	-0.0627914
	random_geometry_indol_Br_01252	-0.805163	-0.743527	-0.0616356		-0.867986	0.0628229
	random_geometry_indol_Br_01253	-5.17135	-5.30098	0.129632		-5.84026	0.66891
	random_geometry_indol_Br_01254	-3.49298	-23.0345	19.5415		-7.37817	3.88519
	random_geometry_indol_Br_01255	-13.5902	-12.7739	-0.816264		-12.0843	-1.50585
	random_geometry_indol_Br_01256	-9.19327	-17.2127	8.01944		-11.1377	1.94447
	random_geometry_indol_Br_01257	-1.58757	-1.43751	-0.150059		-1.50293	-0.0846367
	random_geometry_indol_Br_01259	-4.72841	-3.93328	-0.795129		-4.29724	-0.431167
	random_geometry_indol_Br_01261	-3.0971	-3.10961	0.0125057		-3.22352	0.126418
	random_geometry_indol_Br_01262	-3.28028	-5.50208	2.22181		-2.59232	-0.687955
	random_geometry_indol_Br_01263	-5.21317	-5.14774	-0.0654254		-5.47237	0.259201
	random_geometry_indol_Br_01264	3.33656	3.34363	-0.00706236		4.86219	-1.52562
	random_geometry_indol_Br_01265	-2.43053	-2.10397	-0.32656		-2.36022	-0.0703124
	random_geometry_indol_Br_01266	-1.75846	-1.67616	-0.0823005		-1.51429	-0.244164
	random_geometry_indol_Br_01267	-2.2414	-2.09398	-0.147417		-2.10118	-0.140216
	random_geometry_indol_Br_01268	-2.82598	-2.8332	0.00721301		-2.97315	0.147167
	random_geometry_indol_Br_01269	-17.9566	-14.7726	-3.18397		-17.1756	-0.780948
	random_geometry_indol_Br_01271	-2.55446	-2.80139	0.246928		-2.49631	-0.0581452
	random_geometry_indol_Br_01272	-3.28109	-3.68042	0.39933		-3.60338	0.322292
	random_geometry_indol_Br_01273	-0.968504	-1.09681	0.128303		-1.08165	0.113145
	random_geometry_indol_Br_01274	-1.96104	-1.81913	-0.141914		-1.8988	-0.0622425
	random_geometry_indol_Br_01275	-0.659555	-0.735644	0.0760888		-0.637611	-0.0219442
	random_geometry_indol_Br_01276	-3.75984	-3.822	0.0621606		-4.62653	0.866688
	random_geometry_indol_Br_01277	-0.991566	-0.972964	-0.0186014		-0.996857	0.00529087
	random_geometry_indol_Br_01278	-3.46023	-2.96258	-0.497651		-3.16204	-0.298193
	random_geometry_indol_Br_01279	-4.84286	-4.6047	-0.23816		-4.81962	-0.0232418
	random_geometry_indol_Br_01280	-1.37574	-1.34012	-0.0356264		-1.43949	0.0637484
	random_geometry_indol_Br_01281	-1.59798	-1.60503	0.00705636		-1.60698	0.0090015
	random_geometry_indol_Br_01282	-8.34944	-8.19089	-0.158554		-8.17622	-0.173219
	random_geometry_indol_Br_01283	-1.92731	-1.89534	-0.0319751		-2.09933	0.172015
	random_geometry_indol_Br_01284	-1.87299	-1.85875	-0.0142403		-1.908	0.0350059
	random_geometry_indol_Br_01285	-4.54844	-4.39356	-0.154874		-5.13841	0.58997
	random_geometry_indol_Br_01286	1.30222	8.90429	-7.60207		5.9722	-4.66999
	random_geometry_indol_Br_01287	-0.926227	-0.930379	0.00415261		-0.944448	0.0182214
	random_geometry_indol_Br_01288	-7.70037	-6.44353	-1.25684		-7.8698	0.169426
	random_geometry_indol_Br_01289	-3.78263	-3.52745	-0.255186		-3.86179	0.0791559
	random_geometry_indol_Br_01290	-3.50021	-3.33132	-0.168888		-3.4512	-0.0490037
	random_geometry_indol_Br_01291	-7.24127	-7.1922	-0.0490742		-6.99496	-0.246315
	random_geometry_indol_Br_01292	-8.94836	-9.99786	1.04949		-10.259	1.31069
	random_geometry_indol_Br_01293	-5.11828	-4.98085	-0.137429		-5.03172	-0.0865594
	random_geometry_indol_Br_01294	-0.3575	-0.38577	0.0282697		-0.287909	-0.0695907
	random_geometry_indol_Br_01295	-0.468418	-0.516761	0.0483432		-0.538549	0.0701308
	random_geometry_indol_Br_01296	-0.735682	-0.602496	-0.133186		-0.602738	-0.132944
	random_geometry_indol_Br_01297	-13.214	-14.4291	1.21514		-14.4337	1.21966
	random_geometry_indol_Br_01298	-1.76684	-2.12662	0.359778		-1.84072	0.0738844
	random_geometry_indol_Br_01299	-3.89808	-4.02443	0.126351		-4.12405	0.225965
	random_geometry_indol_Br_01300	3.58925	3.71486	-0.125604		4.22499	-0.635738
	random_geometry_indol_Br_01301	-4.89869	-4.21757	-0.681114		-4.37222	-0.526468
	random_geometry_indol_Br_01302	-15.3091	-16.1413	0.832199		-16.3515	1.0424
	random_geometry_indol_Br_01303	-4.79827	-4.82789	0.0296162		-4.74199	-0.0562789
	random_geometry_indol_Br_01304	-6.92817	-7.2268	0.298625		-6.73823	-0.189944
	random_geometry_indol_Br_01305	-26.8769	-22.1555	-4.72144		-21.7051	-5.1718
	random_geometry_indol_Br_01306	-5.67573	-4.22286	-1.45287		-4.98608	-0.689658
	random_geometry_indol_Br_01307	-2.40899	-2.39655	-0.0124388		-2.3373	-0.071693
	random_geometry_indol_Br_01308	-4.10505	-4.08809	-0.0169557		-4.00873	-0.0963195
	random_geometry_indol_Br_01309	-2.3374	-2.47307	0.135673		-2.08337	-0.254033
	random_geometry_indol_Br_01310	-0.723788	-0.650729	-0.0730593		-0.913941	0.190153
	random_geometry_indol_Br_01311	-6.72255	-8.08376	1.36121		-7.22914	0.506589
	random_geometry_indol_Br_01312	-4.16787	-4.12097	-0.0469004		-4.23086	0.0629895
	random_geometry_indol_Br_01313	-1.93184	-2.0026	0.0707653		-2.03572	0.103886
	random_geometry_indol_Br_01314	-4.2353	-4.12898	-0.106318		-4.45783	0.222527
	random_geometry_indol_Br_01315	-2.22494	-2.07434	-0.150595		-1.97041	-0.254522
	random_geometry_indol_Br_01316	-1.66934	-1.68706	0.0177229		-1.61438	-0.0549524
	random_geometry_indol_Br_01317	-2.34678	-2.01524	-0.331546		-2.13731	-0.209473
	random_geometry_indol_Br_01318	-11.8694	-11.6361	-0.233306		-11.4755	-0.393994
	random_geometry_indol_Br_01319	-1.08513	-1.03847	-0.0466592		-0.977108	-0.108024
	random_geometry_indol_Br_01320	-4.46543	-4.33169	-0.13374		-4.35978	-0.105654
	random_geometry_indol_Br_01321	-0.441914	-0.309661	-0.132253		-0.410212	-0.0317023
	random_geometry_indol_Br_01323	-1.31155	-0.964923	-0.346622		-1.2775	-0.0340476
	random_geometry_indol_Br_01325	-3.17289	-0.130942	-3.04195		-0.497781	-2.67511
	random_geometry_indol_Br_01326	-2.86896	-2.85877	-0.0101943		-2.88456	0.0155952
	random_geometry_indol_Br_01327	6.33741	5.84698	0.49043		7.43115	-1.09374
	random_geometry_indol_Br_01329	-2.96208	-3.0324	0.0703188		-2.80056	-0.161527
	random_geometry_indol_Br_01330	-1.58624	-1.61088	0.0246418		-1.59175	0.00551262
	random_geometry_indol_Br_01331	-3.77615	-3.83655	0.0604013		-3.79211	0.0159604
	random_geometry_indol_Br_01332	-1.05725	-1.10544	0.0481888		-1.06319	0.00594068
	random_geometry_indol_Br_01333	7.80757	7.77886	0.0287105		7.51417	0.293393
	random_geometry_indol_Br_01334	6.52011	6.32102	0.199089		2.98337	3.53674
	random_geometry_indol_Br_01335	-10.2678	-10.8254	0.557558		-10.4128	0.144976
	random_geometry_indol_Br_01336	-8.909	-8.79329	-0.115709		-8.86398	-0.0450148
	random_geometry_indol_Br_01337	-9.47873	-9.39393	-0.0847971		-9.30971	-0.16902
	random_geometry_indol_Br_01338	-5.40334	-5.7417	0.338358		-5.77423	0.370894
	random_geometry_indol_Br_01339	-0.0402613	2.23778	-2.27804		0.570515	-0.610776
	random_geometry_indol_Br_01340	-5.99058	-5.07732	-0.913263		-5.72414	-0.266449
	random_geometry_indol_Br_01341	-2.41967	-2.36849	-0.0511821		-2.43937	0.0196988
	random_geometry_indol_Br_01342	-2.32467	-2.19981	-0.124856		-2.2748	-0.0498643
	random_geometry_indol_Br_01343	-0.0959862	0.0912091	-0.187195		-0.18409	0.0881034
	random_geometry_indol_Br_01344	-15.3707	-15.4807	0.110006		-14.7903	-0.580443
	random_geometry_indol_Br_01345	-0.694035	-0.707452	0.0134169		-0.718903	0.0248679
	random_geometry_indol_Br_01347	-4.38096	-4.37719	-0.0037648		-4.42097	0.0400155
	random_geometry_indol_Br_01348	-7.53253	-8.24572	0.713189		-7.61787	0.0853397
	random_geometry_indol_Br_01349	-6.12116	-6.16153	0.040376		-6.04387	-0.0772879
	random_geometry_indol_Br_01350	-5.09447	-4.80086	-0.293603		-4.9805	-0.113962
	random_geometry_indol_Br_01351	-5.10188	-4.8396	-0.262283		-5.20547	0.103595
	random_geometry_indol_Br_01352	-2.6318	-2.61473	-0.0170685		-2.52343	-0.108373
	random_geometry_indol_Br_01353	-1.54551	-1.44955	-0.0959607		-1.51913	-0.0263796
	random_geometry_indol_Br_01354	-9.42867	-10.5391	1.11048		-10.4671	1.0384
	random_geometry_indol_Br_01355	-9.70325	-9.49573	-0.207528		-9.81465	0.111395
	random_geometry_indol_Br_01356	-3.38894	-3.33888	-0.0500673		-3.05035	-0.338594
	random_geometry_indol_Br_01357	-1.1759	-1.1211	-0.054808		-1.20149	0.0255865
	random_geometry_indol_Br_01358	-3.44862	-3.61748	0.168852		-3.98774	0.539116
	random_geometry_indol_Br_01359	-9.19717	-8.74442	-0.452748		-8.369	-0.82817
	random_geometry_indol_Br_01360	-14.2895	-15.2813	0.991818		-14.3667	0.0772267
	random_geometry_indol_Br_01361	-7.72942	-7.26599	-0.463428		-7.33638	-0.393037
	random_geometry_indol_Br_01362	-9.78162	-10.9558	1.17417		-13.1065	3.32487
	random_geometry_indol_Br_01364	-9.1875	4.38548	-13.573		-5.99828	-3.18922
	random_geometry_indol_Br_01366	-6.42432	-6.3457	-0.0786242		-6.14331	-0.281013
	random_geometry_indol_Br_01367	-4.93222	-5.09271	0.16049		-4.75537	-0.176851
	random_geometry_indol_Br_01368	-13.0735	-12.8276	-0.245825		-12.8639	-0.209603
	random_geometry_indol_Br_01369	-18.4658	-18.2277	-0.238138		-18.8312	0.365414
	random_geometry_indol_Br_01370	-4.73912	-4.6444	-0.0947147		-4.78366	0.0445441
	random_geometry_indol_Br_01371	-5.46163	-5.34698	-0.11465		-5.43552	-0.0261083
	random_geometry_indol_Br_01372	-16.1341	-16.1292	-0.00484967		-16.3261	0.192059
[truncated: 54,143 more rows]

## Sheet: Tyrosine PDB Set
	Initial Model					Enhanced Model
[truncated: 1,143 more rows]

## Sheet: Histidine PDB Set
	Initial Model					Enhanced Model
[truncated: 661 more rows]

[truncated: 1 more sheets: Tryptophane PDB Set]
